# Supplementary material for: 2-Chloro-N-[2-(2-fluoro­benzo­yl)-4-nitro­phen­yl]-N-methyl­acetamide
Source: Acta Crystallogr Sect E Struct Rep Online. 2011 Aug 31;67(Pt 9):o2537–8. doi: 10.1107/S1600536811034969 (PMC3200782; doi:10.1107/S1600536811034969)
Supplement: Supplementary file 1 [file e-67-o2537-sup1.cif]

##############################################################################
#                                                                            #
# This CIF contains the data in a paper accepted for publication in          #
# Acta Crystallographica Section E. It conforms to the requirements of       #
# Notes for Authors for Acta Crystallographica Section E, and has been       #
# peer reviewed under the auspices of the IUCr Commission on Journals.       #
#                                                                            #
# Full details of the Crystallographic Information File format               #
# are given in the paper "The Crystallographic Information File (CIF):       #
# a New Standard Archive File for Crystallography" by S. R. Hall, F. H.      #
# Allen and I. D. Brown [Acta Cryst. (1991), A47, 655-685].                  #
#                                                                            #
# The current version of the core CIF dictionary is obtainable from          #
# ftp://ftp.iucr.org/pub/cif_core.dic.                                       #
#                                                                            #
# Software is freely available for graphical display of the structure(s)     #
# in this CIF. For information consult the CIF software page                 #
# http://www.iucr.org/resources/cif/software.                                #
#                                                                            #
# This file may be used for bona fide research purposes within the           #
# scientific community so long as proper attribution is given to the journal # 
# article from which it was obtained.                                        #
#                                                                            #
##############################################################################
data_global
_audit_creation_method     SHELXL-97
_journal_date_recd_electronic     2011-08-16
_journal_date_accepted     2011-08-25
_journal_name_full     'Acta Crystallographica, Section E'
_journal_year     2011
_journal_volume     67
_journal_issue      9
_journal_page_first     o2537
_journal_page_last     o2538
_journal_paper_category     QO
_journal_coeditor_code     IM2312
_publ_contact_author_name     'Jasinski, Jerry P.'
_publ_contact_author_address
;
Department of Chemistry
Keene State College
229 Main Street
Keene, New Hampshire 03435, USA
;
_publ_contact_author_email     jjasinski@keene.edu
_publ_contact_author_fax     ?
_publ_contact_author_phone     '603 358-2563'
_publ_section_title
;
2-Chloro-<i>N</i>-[2-(2-fluorobenzoyl)-4-nitrophenyl]-<i>N</i>-methylacetamide
;
loop_
    _publ_author_name
    _publ_author_address
    'Siddaraju, B. P.'
;
Department of Studies in Chemistry
University of Mysore
Manasagangotri, Mysore 570 006, India
;
    'Jasinski, Jerry P.'
;
Department of Chemistry
Keene State College
229 Main Street
Keene, NH 03435-2001, USA
;
    'Golen, James A.'
;
Department of Chemistry
Keene State College
229 Main Street
Keene, NH 03435-2001, USA
;
    'Yathirajan, H. S.'
;
Department of Studies in Chemistry
University of Mysore
Manasagangotri, Mysore 570 006, India
;
    'Raju, C. R.'
;
Department of Chemistry
PES College of Science
Mandya 571 401, India
;
data_I
_chemical_name_systematic
;
2-Chloro-<i>N</i>-[2-(2-fluorobenzoyl)-4-nitrophenyl]-<i>N</i>-
methylacetamide
;
_chemical_name_common     ?
_chemical_formula_moiety     'C16 H12 Cl F N2 O4'
_chemical_formula_sum     'C16 H12 Cl F N2 O4'
_chemical_formula_iupac     'C16 H12 Cl F N2 O4'
_chemical_formula_weight     350.73
_chemical_melting_point     ?
_symmetry_cell_setting     triclinic
_symmetry_space_group_name_H-M     'P -1'
_symmetry_space_group_name_Hall     '-P 1'
loop_
    _symmetry_equiv_pos_as_xyz
    'x, y, z'
    '-x, -y, -z'
_cell_length_a     8.1339(6)
_cell_length_b     10.9639(8)
_cell_length_c     17.8690(11)
_cell_angle_alpha     81.251(6)
_cell_angle_beta     82.239(6)
_cell_angle_gamma     87.937(6)
_cell_volume     1560.38(19)
_cell_formula_units_Z     4
_cell_measurement_reflns_used     2929
_cell_measurement_theta_min     3.11
_cell_measurement_theta_max     32.38
_cell_measurement_temperature     200(2)
_exptl_crystal_description     block
_exptl_crystal_colour     colorless
_exptl_crystal_size_max     0.24
_exptl_crystal_size_mid     0.16
_exptl_crystal_size_min     0.12
_exptl_crystal_density_diffrn     1.493
_exptl_crystal_density_meas     ?
_exptl_crystal_density_method     'not measured'
_exptl_crystal_F_000     720
_exptl_absorpt_coefficient_mu     0.279
_exptl_absorpt_correction_type     multi-scan
_exptl_absorpt_process_details
;
(CrysAlis RED; Oxford Diffraction, 2010)
;
_exptl_absorpt_correction_T_min     0.9360
_exptl_absorpt_correction_T_max     0.9672
_exptl_special_details
;
;
_diffrn_ambient_temperature     200(2)
_diffrn_radiation_type     MoK\a
_diffrn_radiation_wavelength     0.71073
_diffrn_radiation_source     'Enhance (Mo) X-ray Source'
_diffrn_radiation_monochromator     'graphite'
_diffrn_measurement_device_type     'Oxford Diffraction Xcalibur Eos Gemini'
_diffrn_measurement_method     \w
_diffrn_detector_area_resol_mean     16.1500
_diffrn_reflns_number     13030
_diffrn_reflns_av_R_equivalents     0.0405
_diffrn_reflns_av_sigmaI/netI     0.0658
_diffrn_reflns_theta_min     3.12
_diffrn_reflns_theta_max     26.37
_diffrn_reflns_theta_full     25.00
_diffrn_measured_fraction_theta_max     0.998
_diffrn_measured_fraction_theta_full     0.998
_diffrn_reflns_limit_h_min     -10
_diffrn_reflns_limit_h_max     10
_diffrn_reflns_limit_k_min     -12
_diffrn_reflns_limit_k_max     13
_diffrn_reflns_limit_l_min     -22
_diffrn_reflns_limit_l_max     21
_refine_special_details
;
Refinement of <i>F</i>^2^ against ALL reflections. The weighted <i>R</i>-factor
<i>wR</i> and goodness of fit <i>S</i> are based on <i>F</i>^2^, conventional
<i>R</i>-factors <i>R</i> are based on <i>F</i>, with <i>F</i> set to zero for
negative <i>F</i>^2^. The threshold expression of <i>F</i>^2^ >
\s(<i>F</i>^2^) is used only for calculating <i>R</i>-factors(gt) <i>etc</i>.
and is not relevant to the choice of reflections for refinement.
<i>R</i>-factors based on <i>F</i>^2^ are statistically about twice as large
as those based on <i>F</i>, and <i>R</i>- factors based on ALL data will be
even larger.
;
_reflns_number_total     6373
_reflns_number_gt     3774
_reflns_threshold_expression     I>2sigma(I)
_refine_ls_structure_factor_coef     Fsqd
_refine_ls_matrix_type     full
_refine_ls_R_factor_all     0.1157
_refine_ls_R_factor_gt     0.0657
_refine_ls_wR_factor_gt     0.1440
_refine_ls_wR_factor_ref     0.1724
_refine_ls_goodness_of_fit_ref     1.034
_refine_ls_restrained_S_all     1.039
_refine_ls_number_reflns     6373
_refine_ls_number_parameters     448
_refine_ls_number_restraints     16
_refine_ls_hydrogen_treatment     constr
_refine_ls_weighting_scheme     calc
_refine_ls_weighting_details
         'calc w=1/[\s^2^(Fo^2^)+(0.0665P)^2^+0.3335P] where P=(Fo^2^+2Fc^2^)/3'
_atom_sites_solution_hydrogens     geom
_atom_sites_solution_primary     direct
_atom_sites_solution_secondary     difmap
_refine_ls_shift/su_max     0.012
_refine_ls_shift/su_mean     0.001
_refine_diff_density_max     0.321
_refine_diff_density_min     -0.362
_refine_ls_extinction_method     none
_refine_ls_extinction_coef     ?
loop_
    _atom_type_symbol
    _atom_type_description
    _atom_type_scat_dispersion_real
    _atom_type_scat_dispersion_imag
    _atom_type_scat_source
    'C' 'C' 0.0033 0.0016
                         'International Tables Vol C Tables 4.2.6.8 and 6.1.1.4'
    'H' 'H' 0.0000 0.0000
                         'International Tables Vol C Tables 4.2.6.8 and 6.1.1.4'
    'N' 'N' 0.0061 0.0033
                         'International Tables Vol C Tables 4.2.6.8 and 6.1.1.4'
    'O' 'O' 0.0106 0.0060
                         'International Tables Vol C Tables 4.2.6.8 and 6.1.1.4'
    'F' 'F' 0.0171 0.0103
                         'International Tables Vol C Tables 4.2.6.8 and 6.1.1.4'
    'Cl' 'Cl' 0.1484 0.1585
                         'International Tables Vol C Tables 4.2.6.8 and 6.1.1.4'
_computing_data_collection     '<i>CrysAlis PRO</i> (Oxford Diffraction, 2010)'
_computing_cell_refinement     '<i>CrysAlis PRO</i> (Oxford Diffraction, 2010)'
_computing_data_reduction     '<i>CrysAlis RED</i> (Oxford Diffraction, 2010)'
_computing_structure_solution     '<i>SHELXS97</i> (Sheldrick, 2008)'
_computing_structure_refinement     '<i>SHELXL97</i> (Sheldrick, 2008)'
_computing_molecular_graphics     '<i>SHELXTL</i> (Sheldrick, 2008)'
_computing_publication_material     '<i>SHELXTL</i> (Sheldrick, 2008)'
loop_
    _atom_site_type_symbol
    _atom_site_label
    _atom_site_fract_x
    _atom_site_fract_y
    _atom_site_fract_z
    _atom_site_U_iso_or_equiv
    _atom_site_adp_type
    _atom_site_calc_flag
    _atom_site_refinement_flags
    _atom_site_occupancy
    _atom_site_symmetry_multiplicity
    _atom_site_disorder_assembly
    _atom_site_disorder_group
    C C1 0.6305(4) 0.5284(3) 0.37754(17) 0.0528(9) Uani d D 1 1 . .
    H H1A 0.5092 0.5222 0.3930 0.063 Uiso calc R 1 1 A 3
    H H1B 0.6554 0.6170 0.3618 0.063 Uiso calc R 1 1 A 3
    C C2 0.6740(4) 0.4643(3) 0.30868(17) 0.0397(7) Uani d . 1 1 D .
    C C3 0.6349(4) 0.4613(2) 0.17778(16) 0.0357(7) Uani d . 1 1 D .
    C C4 0.7948(4) 0.4601(3) 0.13956(18) 0.0409(7) Uani d . 1 1 . .
    H H4 0.8838 0.4889 0.1612 0.049 Uiso calc R 1 1 . .
    C C5 0.8253(4) 0.4175(3) 0.07052(18) 0.0447(8) Uani d . 1 1 . .
    H H5 0.9352 0.4142 0.0449 0.054 Uiso calc R 1 1 . .
    C C6 0.6941(4) 0.3797(3) 0.03924(17) 0.0444(8) Uani d . 1 1 C .
    C C7 0.5340(4) 0.3788(3) 0.07590(17) 0.0431(8) Uani d . 1 1 . .
    H H7 0.4455 0.3525 0.0529 0.052 Uiso calc R 1 1 . .
    C C8 0.5044(4) 0.4168(3) 0.14665(17) 0.0379(7) Uani d . 1 1 . .
    C C9 0.3307(4) 0.4051(3) 0.18774(19) 0.0448(8) Uani d . 1 1 . .
    C C10 0.3030(4) 0.3575(3) 0.27043(19) 0.0434(8) Uani d . 1 1 . .
    C C11 0.3959(4) 0.2618(3) 0.3054(2) 0.0508(9) Uani d . 1 1 . .
    C C12 0.3721(5) 0.2190(4) 0.3814(2) 0.0683(11) Uani d . 1 1 . .
    H H12 0.4374 0.1526 0.4030 0.082 Uiso calc R 1 1 . .
    C C13 0.2500(6) 0.2752(4) 0.4261(2) 0.0799(13) Uani d . 1 1 . .
    H H13 0.2326 0.2486 0.4797 0.096 Uiso calc R 1 1 . .
    C C14 0.1531(5) 0.3689(4) 0.3946(3) 0.0760(13) Uani d . 1 1 . .
    H H14 0.0692 0.4065 0.4263 0.091 Uiso calc R 1 1 . .
    C C15 0.1775(4) 0.4089(4) 0.3168(2) 0.0598(10) Uani d . 1 1 . .
    H H15 0.1078 0.4720 0.2950 0.072 Uiso calc R 1 1 . .
    C C16 0.5018(4) 0.6286(3) 0.24344(19) 0.0491(8) Uani d . 1 1 D .
    H H16A 0.4059 0.6184 0.2833 0.074 Uiso calc R 1 1 . .
    H H16B 0.4633 0.6481 0.1933 0.074 Uiso calc R 1 1 . .
    H H16C 0.5702 0.6961 0.2516 0.074 Uiso calc R 1 1 . .
    C C17 0.8713(5) 0.0822(3) 0.37310(19) 0.0630(10) Uani d D 1 1 . .
    H H17A 0.8236 0.1665 0.3629 0.076 Uiso calc R 1 1 B 3
    H H17B 0.9934 0.0900 0.3682 0.076 Uiso calc R 1 1 B 3
    C C18 0.8310(4) 0.0101(3) 0.31241(19) 0.0455(8) Uani d . 1 1 D .
    C C19 0.8622(4) -0.0031(3) 0.17869(17) 0.0411(7) Uani d . 1 1 D .
    C C20 0.7930(5) 0.0703(3) 0.1207(2) 0.0652(10) Uani d . 1 1 . .
    H H20 0.7735 0.1555 0.1237 0.078 Uiso calc R 1 1 . .
    C C21 0.7519(6) 0.0231(4) 0.0590(2) 0.0734(12) Uani d . 1 1 . .
    H H21 0.7064 0.0745 0.0189 0.088 Uiso calc R 1 1 . .
    C C22 0.7787(4) -0.1018(3) 0.05717(19) 0.0540(9) Uani d . 1 1 C .
    C C23 0.8398(4) -0.1771(3) 0.11459(18) 0.0435(8) Uani d . 1 1 . .
    H H23 0.8512 -0.2631 0.1127 0.052 Uiso calc R 1 1 . .
    C C24 0.8858(4) -0.1294(3) 0.17617(17) 0.0378(7) Uani d . 1 1 . .
    C C25 0.9562(4) -0.2199(3) 0.23510(17) 0.0388(7) Uani d . 1 1 . .
    C C26 1.0948(4) -0.1857(3) 0.27359(18) 0.0399(7) Uani d . 1 1 . .
    C C27 1.1021(4) -0.2291(3) 0.3501(2) 0.0531(9) Uani d . 1 1 . .
    H H31 1.0170 -0.2814 0.3778 0.064 Uiso calc PR 0.50 1 . .
    C C28 1.2290(6) -0.1986(4) 0.3868(2) 0.0709(11) Uani d . 1 1 . .
    H H28 1.2299 -0.2281 0.4396 0.085 Uiso calc R 1 1 . .
    C C29 1.3531(5) -0.1262(4) 0.3474(3) 0.0747(13) Uani d . 1 1 . .
    H H29 1.4411 -0.1053 0.3729 0.090 Uiso calc R 1 1 . .
    C C30 1.3528(4) -0.0830(3) 0.2716(3) 0.0655(11) Uani d . 1 1 . .
    H H30 1.4407 -0.0336 0.2437 0.079 Uiso calc R 1 1 . .
    C C32 1.0045(5) 0.1643(3) 0.2218(2) 0.0575(10) Uani d . 1 1 D .
    H H32A 0.9343 0.2371 0.2294 0.086 Uiso calc R 1 1 . .
    H H32B 1.0555 0.1722 0.1684 0.086 Uiso calc R 1 1 . .
    H H32C 1.0916 0.1578 0.2552 0.086 Uiso calc R 1 1 . .
    N N1 0.6014(3) 0.5132(2) 0.24675(13) 0.0349(6) Uani d . 1 1 . .
    N N2 0.7239(4) 0.3326(3) -0.03396(17) 0.0622(9) Uani d D 1 1 . .
    N N3 0.9025(3) 0.0527(2) 0.24041(14) 0.0408(6) Uani d . 1 1 . .
    N N4 0.7393(4) -0.1532(4) -0.00907(19) 0.0699(9) Uani d D 1 1 . .
    O O1 0.7643(3) 0.3733(2) 0.30914(13) 0.0539(6) Uani d . 1 1 . .
    O O2 0.6212(9) 0.2889(10) -0.0650(6) 0.0682(10) Uani d PD 0.503(11) 1 C 1
    O O3 0.8746(8) 0.3465(9) -0.0608(4) 0.0682(10) Uani d PD 0.503(11) 1 C 1
    O O2A 0.5898(8) 0.3148(10) -0.0579(6) 0.0682(10) Uani d PD 0.497(11) 1 C 2
    O O3A 0.8581(8) 0.3038(9) -0.0666(5) 0.0682(10) Uani d PD 0.497(11) 1 C 2
    O O4 0.2145(3) 0.4335(3) 0.15219(15) 0.0671(7) Uani d . 1 1 . .
    O O5 0.7432(3) -0.0798(2) 0.32668(13) 0.0598(7) Uani d . 1 1 . .
    O O6 0.6964(13) -0.0882(7) -0.0642(5) 0.0802(18) Uani d PD 0.503(11) 1 C 1
    O O7 0.775(2) -0.2652(7) -0.0057(5) 0.0802(18) Uani d PD 0.503(11) 1 C 1
    O O6A 0.6291(12) -0.0950(8) -0.0452(5) 0.0802(18) Uani d PD 0.497(11) 1 C 2
    O O7A 0.7985(19) -0.2503(8) -0.0264(6) 0.0802(18) Uani d PD 0.497(11) 1 C 2
    O O8 0.9024(3) -0.32484(19) 0.24960(14) 0.0583(7) Uani d . 1 1 . .
    F F1 0.5148(2) 0.20503(17) 0.26090(12) 0.0662(6) Uani d . 1 1 . .
    F F2 0.9848(4) -0.3000(3) 0.39096(18) 0.0501(9) Uani d P 0.50 1 . .
    F F2A 1.2279(7) -0.0727(5) 0.1659(4) 0.1118(19) Uani d P 0.50 1 . .
    Cl Cl1 0.7252(8) 0.4779(4) 0.45561(19) 0.0750(4) Uani d PD 0.432(5) 1 D 3
    Cl Cl2 0.8013(6) 0.0204(5) 0.46559(17) 0.0750(4) Uani d PD 0.432(5) 1 D 3
    Cl Cl1A 0.7034(6) 0.4317(3) 0.45940(14) 0.0750(4) Uani d PD 0.568(5) 1 D 4
    Cl Cl2A 0.7300(5) 0.0317(4) 0.45918(13) 0.0750(4) Uani d PD 0.568(5) 1 D 4
    C C31 1.2222(4) -0.1128(3) 0.2367(2) 0.0509(9) Uani d . 1 1 . .
    H H31A 1.2206 -0.0810 0.1843 0.061 Uiso calc PR 0.50 1 . .
loop_
    _atom_site_aniso_label
    _atom_site_aniso_U_11
    _atom_site_aniso_U_22
    _atom_site_aniso_U_33
    _atom_site_aniso_U_12
    _atom_site_aniso_U_13
    _atom_site_aniso_U_23
    C1 0.053(2) 0.063(2) 0.0410(18) 0.0030(17) -0.0029(16) -0.0080(16)
    C2 0.0333(17) 0.0402(18) 0.0450(18) -0.0049(14) -0.0034(14) -0.0045(14)
    C3 0.0358(16) 0.0265(15) 0.0444(17) 0.0022(12) -0.0076(14) -0.0023(13)
    C4 0.0337(17) 0.0350(17) 0.0520(19) -0.0020(13) -0.0042(14) -0.0010(14)
    C5 0.0420(18) 0.0380(17) 0.0484(19) 0.0056(14) 0.0035(15) 0.0015(15)
    C6 0.054(2) 0.0348(17) 0.0411(17) 0.0102(14) -0.0026(16) -0.0008(14)
    C7 0.051(2) 0.0329(17) 0.0482(18) 0.0036(14) -0.0151(16) -0.0074(14)
    C8 0.0362(17) 0.0332(16) 0.0460(17) 0.0030(12) -0.0099(14) -0.0080(13)
    C9 0.0365(18) 0.0419(18) 0.060(2) 0.0009(14) -0.0116(16) -0.0168(16)
    C10 0.0318(17) 0.0420(18) 0.058(2) -0.0080(14) -0.0018(15) -0.0150(15)
    C11 0.043(2) 0.0416(19) 0.066(2) -0.0086(15) 0.0026(17) -0.0086(17)
    C12 0.071(3) 0.058(2) 0.068(3) -0.008(2) 0.001(2) 0.009(2)
    C13 0.083(3) 0.085(3) 0.064(3) -0.021(3) 0.014(3) -0.004(2)
    C14 0.061(3) 0.087(3) 0.076(3) -0.003(2) 0.017(2) -0.022(3)
    C15 0.040(2) 0.068(2) 0.072(3) -0.0051(17) 0.0019(18) -0.017(2)
    C16 0.050(2) 0.0418(19) 0.058(2) 0.0097(15) -0.0119(17) -0.0141(16)
    C17 0.080(3) 0.053(2) 0.060(2) 0.0080(19) -0.011(2) -0.0182(18)
    C18 0.0444(19) 0.0406(19) 0.052(2) 0.0103(15) -0.0063(16) -0.0103(15)
    C19 0.0424(18) 0.0344(17) 0.0465(18) -0.0006(13) -0.0052(15) -0.0070(14)
    C20 0.093(3) 0.0361(19) 0.071(2) 0.0108(18) -0.032(2) -0.0048(18)
    C21 0.107(3) 0.053(2) 0.065(2) 0.007(2) -0.042(2) 0.001(2)
    C22 0.061(2) 0.054(2) 0.050(2) -0.0052(17) -0.0132(18) -0.0119(17)
    C23 0.0443(18) 0.0379(17) 0.0496(19) -0.0034(14) -0.0060(15) -0.0104(15)
    C24 0.0353(16) 0.0313(16) 0.0463(17) -0.0012(12) -0.0038(14) -0.0057(13)
    C25 0.0376(17) 0.0305(16) 0.0481(18) -0.0015(13) -0.0031(14) -0.0069(13)
    C26 0.0368(17) 0.0294(16) 0.0551(19) 0.0012(13) -0.0084(15) -0.0099(14)
    C27 0.058(2) 0.048(2) 0.057(2) 0.0092(17) -0.0190(18) -0.0144(17)
    C28 0.084(3) 0.067(3) 0.072(3) 0.020(2) -0.036(2) -0.024(2)
    C29 0.057(3) 0.070(3) 0.115(4) 0.014(2) -0.039(3) -0.049(3)
    C30 0.040(2) 0.052(2) 0.110(4) -0.0059(17) -0.006(2) -0.031(2)
    C32 0.070(2) 0.0360(18) 0.067(2) -0.0078(16) -0.0020(19) -0.0130(16)
    N1 0.0324(13) 0.0309(13) 0.0445(14) 0.0010(10) -0.0107(11) -0.0106(11)
    N2 0.084(2) 0.0527(19) 0.0444(18) 0.0192(17) 0.0021(17) -0.0048(14)
    N3 0.0432(15) 0.0307(13) 0.0497(15) -0.0001(11) -0.0049(12) -0.0106(11)
    N4 0.074(2) 0.081(3) 0.061(2) -0.0025(19) -0.0255(18) -0.0142(19)
    O1 0.0547(14) 0.0482(14) 0.0569(14) 0.0132(11) -0.0104(12) -0.0023(11)
    O2 0.0908(18) 0.065(4) 0.0550(16) 0.0240(17) -0.0022(13) -0.0412(18)
    O3 0.0908(18) 0.065(4) 0.0550(16) 0.0240(17) -0.0022(13) -0.0412(18)
    O2A 0.0908(18) 0.065(4) 0.0550(16) 0.0240(17) -0.0022(13) -0.0412(18)
    O3A 0.0908(18) 0.065(4) 0.0550(16) 0.0240(17) -0.0022(13) -0.0412(18)
    O4 0.0392(14) 0.091(2) 0.0759(17) 0.0017(13) -0.0212(13) -0.0155(15)
    O5 0.0565(15) 0.0591(15) 0.0610(15) -0.0140(12) 0.0073(12) -0.0096(12)
    O6 0.088(4) 0.103(2) 0.057(3) 0.002(3) -0.022(3) -0.026(2)
    O7 0.088(4) 0.103(2) 0.057(3) 0.002(3) -0.022(3) -0.026(2)
    O6A 0.088(4) 0.103(2) 0.057(3) 0.002(3) -0.022(3) -0.026(2)
    O7A 0.088(4) 0.103(2) 0.057(3) 0.002(3) -0.022(3) -0.026(2)
    O8 0.0678(16) 0.0332(12) 0.0758(16) -0.0164(11) -0.0232(13) 0.0017(11)
    F1 0.0638(13) 0.0448(11) 0.0829(15) 0.0077(9) 0.0073(11) -0.0042(10)
    F2 0.056(2) 0.055(2) 0.0343(18) -0.0175(18) -0.0003(17) 0.0099(16)
    F2A 0.095(4) 0.092(4) 0.139(5) -0.020(3) 0.016(4) -0.012(4)
    Cl1 0.0919(13) 0.0855(10) 0.0464(5) 0.0205(15) -0.0146(5) -0.0069(6)
    Cl2 0.0919(13) 0.0855(10) 0.0464(5) 0.0205(15) -0.0146(5) -0.0069(6)
    Cl1A 0.0919(13) 0.0855(10) 0.0464(5) 0.0205(15) -0.0146(5) -0.0069(6)
    Cl2A 0.0919(13) 0.0855(10) 0.0464(5) 0.0205(15) -0.0146(5) -0.0069(6)
    C31 0.049(2) 0.0389(19) 0.061(2) -0.0036(15) 0.0027(18) -0.0052(17)
_geom_special_details
;
All e.s.d.'s (except the e.s.d. in the dihedral angle between two l.s. planes)
are estimated using the full covariance matrix. The cell e.s.d.'s are taken
into account individually in the estimation of e.s.d.'s in distances, angles
and torsion angles; correlations between e.s.d.'s in cell parameters are only
used when they are defined by crystal symmetry. An approximate (isotropic)
treatment of cell e.s.d.'s is used for estimating e.s.d.'s involving l.s.
planes.
;
loop_
    _geom_bond_atom_site_label_1
    _geom_bond_atom_site_label_2
    _geom_bond_site_symmetry_2
    _geom_bond_distance
    _geom_bond_publ_flag
    C1 C2 . 1.503(4) ?
    C1 Cl1 . 1.694(6) ?
    C1 Cl1A . 1.825(5) ?
    C1 H1A . 0.9900 ?
    C1 H1B . 0.9900 ?
    C2 O1 . 1.217(4) ?
    C2 N1 . 1.354(4) ?
    C3 C4 . 1.385(4) ?
    C3 C8 . 1.398(4) ?
    C3 N1 . 1.424(4) ?
    C4 C5 . 1.373(4) ?
    C4 H4 . 0.9500 ?
    C5 C6 . 1.374(5) ?
    C5 H5 . 0.9500 ?
    C6 C7 . 1.376(4) ?
    C6 N2 . 1.465(4) ?
    C7 C8 . 1.378(4) ?
    C7 H7 . 0.9500 ?
    C8 C9 . 1.502(4) ?
    C9 O4 . 1.214(4) ?
    C9 C10 . 1.480(5) ?
    C10 C15 . 1.385(4) ?
    C10 C11 . 1.390(5) ?
    C11 C12 . 1.359(5) ?
    C11 F1 . 1.361(4) ?
    C12 C13 . 1.377(6) ?
    C12 H12 . 0.9500 ?
    C13 C14 . 1.370(6) ?
    C13 H13 . 0.9500 ?
    C14 C15 . 1.383(5) ?
    C14 H14 . 0.9500 ?
    C15 H15 . 0.9500 ?
    C16 N1 . 1.476(4) ?
    C16 H16A . 0.9800 ?
    C16 H16B . 0.9800 ?
    C16 H16C . 0.9800 ?
    C17 C18 . 1.512(5) ?
    C17 Cl2 . 1.717(5) ?
    C17 Cl2A . 1.817(4) ?
    C17 H17A . 0.9900 ?
    C17 H17B . 0.9900 ?
    C18 O5 . 1.213(4) ?
    C18 N3 . 1.359(4) ?
    C19 C20 . 1.382(5) ?
    C19 C24 . 1.398(4) ?
    C19 N3 . 1.420(4) ?
    C20 C21 . 1.371(5) ?
    C20 H20 . 0.9500 ?
    C21 C22 . 1.383(5) ?
    C21 H21 . 0.9500 ?
    C22 C23 . 1.353(5) ?
    C22 N4 . 1.463(5) ?
    C23 C24 . 1.387(4) ?
    C23 H23 . 0.9500 ?
    C24 C25 . 1.491(4) ?
    C25 O8 . 1.224(3) ?
    C25 C26 . 1.484(4) ?
    C26 C31 . 1.365(4) ?
    C26 C27 . 1.386(4) ?
    C27 C28 . 1.372(5) ?
    C27 H31 . 0.9500 ?
    C28 C29 . 1.357(6) ?
    C28 H28 . 0.9500 ?
    C29 C30 . 1.366(6) ?
    C29 H29 . 0.9500 ?
    C30 C31 . 1.375(5) ?
    C30 H30 . 0.9500 ?
    C32 N3 . 1.473(4) ?
    C32 H32A . 0.9800 ?
    C32 H32B . 0.9800 ?
    C32 H32C . 0.9800 ?
    N2 O2 . 1.212(7) ?
    N2 O3A . 1.221(6) ?
    N2 O2A . 1.256(7) ?
    N2 O3 . 1.260(6) ?
    N4 O6 . 1.208(7) ?
    N4 O7A . 1.218(7) ?
    N4 O7 . 1.245(7) ?
    N4 O6A . 1.272(6) ?
    C31 H31A . 0.9500 ?
loop_
    _geom_angle_atom_site_label_1
    _geom_angle_atom_site_label_2
    _geom_angle_atom_site_label_3
    _geom_angle_site_symmetry_1
    _geom_angle_site_symmetry_3
    _geom_angle
    _geom_angle_publ_flag
    C2 C1 Cl1 . . 117.8(3) ?
    C2 C1 Cl1A . . 108.3(3) ?
    C2 C1 H1A . . 107.9 ?
    Cl1 C1 H1A . . 107.9 ?
    Cl1A C1 H1A . . 99.7 ?
    C2 C1 H1B . . 107.9 ?
    Cl1 C1 H1B . . 107.9 ?
    Cl1A C1 H1B . . 124.8 ?
    H1A C1 H1B . . 107.2 ?
    O1 C2 N1 . . 122.4(3) ?
    O1 C2 C1 . . 122.5(3) ?
    N1 C2 C1 . . 115.0(3) ?
    C4 C3 C8 . . 119.9(3) ?
    C4 C3 N1 . . 120.3(3) ?
    C8 C3 N1 . . 119.7(3) ?
    C5 C4 C3 . . 120.3(3) ?
    C5 C4 H4 . . 119.8 ?
    C3 C4 H4 . . 119.8 ?
    C4 C5 C6 . . 118.8(3) ?
    C4 C5 H5 . . 120.6 ?
    C6 C5 H5 . . 120.6 ?
    C5 C6 C7 . . 122.3(3) ?
    C5 C6 N2 . . 119.8(3) ?
    C7 C6 N2 . . 117.8(3) ?
    C8 C7 C6 . . 118.8(3) ?
    C8 C7 H7 . . 120.6 ?
    C6 C7 H7 . . 120.6 ?
    C7 C8 C3 . . 119.7(3) ?
    C7 C8 C9 . . 117.4(3) ?
    C3 C8 C9 . . 122.9(3) ?
    O4 C9 C10 . . 120.9(3) ?
    O4 C9 C8 . . 119.3(3) ?
    C10 C9 C8 . . 119.8(3) ?
    C15 C10 C11 . . 116.9(3) ?
    C15 C10 C9 . . 119.4(3) ?
    C11 C10 C9 . . 123.7(3) ?
    C12 C11 F1 . . 117.7(3) ?
    C12 C11 C10 . . 123.7(3) ?
    F1 C11 C10 . . 118.5(3) ?
    C11 C12 C13 . . 117.6(4) ?
    C11 C12 H12 . . 121.2 ?
    C13 C12 H12 . . 121.2 ?
    C14 C13 C12 . . 121.1(4) ?
    C14 C13 H13 . . 119.4 ?
    C12 C13 H13 . . 119.4 ?
    C13 C14 C15 . . 120.0(4) ?
    C13 C14 H14 . . 120.0 ?
    C15 C14 H14 . . 120.0 ?
    C10 C15 C14 . . 120.4(4) ?
    C10 C15 H15 . . 119.8 ?
    C14 C15 H15 . . 119.8 ?
    N1 C16 H16A . . 109.5 ?
    N1 C16 H16B . . 109.5 ?
    H16A C16 H16B . . 109.5 ?
    N1 C16 H16C . . 109.5 ?
    H16A C16 H16C . . 109.5 ?
    H16B C16 H16C . . 109.5 ?
    C18 C17 Cl2 . . 115.6(3) ?
    C18 C17 Cl2A . . 107.1(3) ?
    C18 C17 H17A . . 108.4 ?
    Cl2 C17 H17A . . 108.4 ?
    Cl2A C17 H17A . . 96.2 ?
    C18 C17 H17B . . 108.4 ?
    Cl2 C17 H17B . . 108.4 ?
    Cl2A C17 H17B . . 127.7 ?
    H17A C17 H17B . . 107.4 ?
    O5 C18 N3 . . 122.3(3) ?
    O5 C18 C17 . . 122.8(3) ?
    N3 C18 C17 . . 114.8(3) ?
    C20 C19 C24 . . 119.6(3) ?
    C20 C19 N3 . . 118.2(3) ?
    C24 C19 N3 . . 122.2(3) ?
    C21 C20 C19 . . 121.5(3) ?
    C21 C20 H20 . . 119.2 ?
    C19 C20 H20 . . 119.2 ?
    C20 C21 C22 . . 117.9(4) ?
    C20 C21 H21 . . 121.1 ?
    C22 C21 H21 . . 121.1 ?
    C23 C22 C21 . . 122.0(3) ?
    C23 C22 N4 . . 119.4(3) ?
    C21 C22 N4 . . 118.6(3) ?
    C22 C23 C24 . . 120.4(3) ?
    C22 C23 H23 . . 119.8 ?
    C24 C23 H23 . . 119.8 ?
    C23 C24 C19 . . 118.5(3) ?
    C23 C24 C25 . . 116.1(3) ?
    C19 C24 C25 . . 125.4(3) ?
    O8 C25 C26 . . 119.9(3) ?
    O8 C25 C24 . . 119.2(3) ?
    C26 C25 C24 . . 120.9(2) ?
    C31 C26 C27 . . 116.2(3) ?
    C31 C26 C25 . . 123.0(3) ?
    C27 C26 C25 . . 120.8(3) ?
    C28 C27 C26 . . 121.7(4) ?
    C28 C27 H31 . . 119.1 ?
    C26 C27 H31 . . 119.1 ?
    C29 C28 C27 . . 119.7(4) ?
    C29 C28 H28 . . 120.1 ?
    C27 C28 H28 . . 120.1 ?
    C30 C29 C28 . . 120.7(4) ?
    C30 C29 H29 . . 119.7 ?
    C28 C29 H29 . . 119.7 ?
    C29 C30 C31 . . 118.3(4) ?
    C29 C30 H30 . . 120.8 ?
    C31 C30 H30 . . 120.8 ?
    N3 C32 H32A . . 109.5 ?
    N3 C32 H32B . . 109.5 ?
    H32A C32 H32B . . 109.5 ?
    N3 C32 H32C . . 109.5 ?
    H32A C32 H32C . . 109.5 ?
    H32B C32 H32C . . 109.5 ?
    C2 N1 C3 . . 120.1(2) ?
    C2 N1 C16 . . 123.0(2) ?
    C3 N1 C16 . . 116.5(2) ?
    O2 N2 O3A . . 105.4(5) ?
    O3A N2 O2A . . 122.1(4) ?
    O2 N2 O3 . . 124.8(4) ?
    O2A N2 O3 . . 137.8(7) ?
    O2 N2 C6 . . 126.2(5) ?
    O3A N2 C6 . . 126.5(5) ?
    O2A N2 C6 . . 111.2(4) ?
    O3 N2 C6 . . 108.9(5) ?
    C18 N3 C19 . . 119.0(2) ?
    C18 N3 C32 . . 122.9(3) ?
    C19 N3 C32 . . 117.6(2) ?
    O6 N4 O7A . . 110.7(7) ?
    O6 N4 O7 . . 125.0(5) ?
    O7A N4 O6A . . 120.9(6) ?
    O7 N4 O6A . . 126.4(9) ?
    O6 N4 C22 . . 121.7(5) ?
    O7A N4 C22 . . 123.0(6) ?
    O7 N4 C22 . . 112.7(6) ?
    O6A N4 C22 . . 116.0(5) ?
    C26 C31 C30 . . 123.3(4) ?
    C26 C31 H31A . . 118.4 ?
    C30 C31 H31A . . 118.4 ?
loop_
    _geom_torsion_atom_site_label_1
    _geom_torsion_atom_site_label_2
    _geom_torsion_atom_site_label_3
    _geom_torsion_atom_site_label_4
    _geom_torsion_site_symmetry_1
    _geom_torsion_site_symmetry_2
    _geom_torsion_site_symmetry_3
    _geom_torsion_site_symmetry_4
    _geom_torsion
    _geom_torsion_publ_flag
    Cl1 C1 C2 O1 . . . . 5.3(5) ?
    Cl1A C1 C2 O1 . . . . -9.9(4) ?
    Cl1 C1 C2 N1 . . . . -176.5(3) ?
    Cl1A C1 C2 N1 . . . . 168.3(2) ?
    C8 C3 C4 C5 . . . . 1.2(4) ?
    N1 C3 C4 C5 . . . . -175.7(3) ?
    C3 C4 C5 C6 . . . . 1.9(4) ?
    C4 C5 C6 C7 . . . . -2.4(5) ?
    C4 C5 C6 N2 . . . . -179.3(3) ?
    C5 C6 C7 C8 . . . . -0.2(5) ?
    N2 C6 C7 C8 . . . . 176.7(3) ?
    C6 C7 C8 C3 . . . . 3.4(4) ?
    C6 C7 C8 C9 . . . . -175.2(3) ?
    C4 C3 C8 C7 . . . . -3.9(4) ?
    N1 C3 C8 C7 . . . . 173.1(3) ?
    C4 C3 C8 C9 . . . . 174.7(3) ?
    N1 C3 C8 C9 . . . . -8.4(4) ?
    C7 C8 C9 O4 . . . . -42.2(4) ?
    C3 C8 C9 O4 . . . . 139.2(3) ?
    C7 C8 C9 C10 . . . . 136.9(3) ?
    C3 C8 C9 C10 . . . . -41.7(4) ?
    O4 C9 C10 C15 . . . . -39.3(4) ?
    C8 C9 C10 C15 . . . . 141.7(3) ?
    O4 C9 C10 C11 . . . . 140.2(3) ?
    C8 C9 C10 C11 . . . . -38.9(4) ?
    C15 C10 C11 C12 . . . . -1.4(5) ?
    C9 C10 C11 C12 . . . . 179.1(3) ?
    C15 C10 C11 F1 . . . . 176.8(3) ?
    C9 C10 C11 F1 . . . . -2.7(4) ?
    F1 C11 C12 C13 . . . . -179.0(3) ?
    C10 C11 C12 C13 . . . . -0.8(5) ?
    C11 C12 C13 C14 . . . . 1.6(6) ?
    C12 C13 C14 C15 . . . . -0.3(7) ?
    C11 C10 C15 C14 . . . . 2.8(5) ?
    C9 C10 C15 C14 . . . . -177.7(3) ?
    C13 C14 C15 C10 . . . . -2.1(6) ?
    Cl2 C17 C18 O5 . . . . 6.0(5) ?
    Cl2A C17 C18 O5 . . . . -13.0(4) ?
    Cl2 C17 C18 N3 . . . . -173.1(3) ?
    Cl2A C17 C18 N3 . . . . 167.8(3) ?
    C24 C19 C20 C21 . . . . -2.3(6) ?
    N3 C19 C20 C21 . . . . 179.6(3) ?
    C19 C20 C21 C22 . . . . 1.3(6) ?
    C20 C21 C22 C23 . . . . 1.6(6) ?
    C20 C21 C22 N4 . . . . -178.6(3) ?
    C21 C22 C23 C24 . . . . -3.3(5) ?
    N4 C22 C23 C24 . . . . 176.8(3) ?
    C22 C23 C24 C19 . . . . 2.2(4) ?
    C22 C23 C24 C25 . . . . -178.3(3) ?
    C20 C19 C24 C23 . . . . 0.6(4) ?
    N3 C19 C24 C23 . . . . 178.6(3) ?
    C20 C19 C24 C25 . . . . -178.9(3) ?
    N3 C19 C24 C25 . . . . -0.9(4) ?
    C23 C24 C25 O8 . . . . -35.0(4) ?
    C19 C24 C25 O8 . . . . 144.5(3) ?
    C23 C24 C25 C26 . . . . 142.3(3) ?
    C19 C24 C25 C26 . . . . -38.2(4) ?
    O8 C25 C26 C31 . . . . 139.5(3) ?
    C24 C25 C26 C31 . . . . -37.7(4) ?
    O8 C25 C26 C27 . . . . -39.4(4) ?
    C24 C25 C26 C27 . . . . 143.4(3) ?
    C31 C26 C27 C28 . . . . 1.1(5) ?
    C25 C26 C27 C28 . . . . -179.9(3) ?
    C26 C27 C28 C29 . . . . -1.4(6) ?
    C27 C28 C29 C30 . . . . 0.2(6) ?
    C28 C29 C30 C31 . . . . 1.3(6) ?
    O1 C2 N1 C3 . . . . -2.6(4) ?
    C1 C2 N1 C3 . . . . 179.2(2) ?
    O1 C2 N1 C16 . . . . -175.3(3) ?
    C1 C2 N1 C16 . . . . 6.5(4) ?
    C4 C3 N1 C2 . . . . -61.7(4) ?
    C8 C3 N1 C2 . . . . 121.3(3) ?
    C4 C3 N1 C16 . . . . 111.4(3) ?
    C8 C3 N1 C16 . . . . -65.6(3) ?
    C5 C6 N2 O2 . . . . 174.7(8) ?
    C7 C6 N2 O2 . . . . -2.3(9) ?
    C5 C6 N2 O3A . . . . 12.5(8) ?
    C7 C6 N2 O3A . . . . -164.5(7) ?
    C5 C6 N2 O2A . . . . -172.9(6) ?
    C7 C6 N2 O2A . . . . 10.0(7) ?
    C5 C6 N2 O3 . . . . -6.4(6) ?
    C7 C6 N2 O3 . . . . 176.6(5) ?
    O5 C18 N3 C19 . . . . 5.5(5) ?
    C17 C18 N3 C19 . . . . -175.3(3) ?
    O5 C18 N3 C32 . . . . 177.7(3) ?
    C17 C18 N3 C32 . . . . -3.1(4) ?
    C20 C19 N3 C18 . . . . 120.9(3) ?
    C24 C19 N3 C18 . . . . -57.1(4) ?
    C20 C19 N3 C32 . . . . -51.8(4) ?
    C24 C19 N3 C32 . . . . 130.2(3) ?
    C23 C22 N4 O6 . . . . -174.4(7) ?
    C21 C22 N4 O6 . . . . 5.8(8) ?
    C23 C22 N4 O7A . . . . -20.9(10) ?
    C21 C22 N4 O7A . . . . 159.2(10) ?
    C23 C22 N4 O7 . . . . -2.8(9) ?
    C21 C22 N4 O7 . . . . 177.3(8) ?
    C23 C22 N4 O6A . . . . 154.2(7) ?
    C21 C22 N4 O6A . . . . -25.7(8) ?
    C27 C26 C31 C30 . . . . 0.4(5) ?
    C25 C26 C31 C30 . . . . -178.6(3) ?
    C29 C30 C31 C26 . . . . -1.6(5) ?
loop_
    _geom_hbond_atom_site_label_D
    _geom_hbond_atom_site_label_H
    _geom_hbond_atom_site_label_A
    _geom_hbond_site_symmetry_A
    _geom_hbond_distance_DH
    _geom_hbond_distance_HA
    _geom_hbond_distance_DA
    _geom_hbond_angle_DHA
    C32 H32A O1 . 0.98 2.48 3.383(4) 153.5
    C29 H29 O5 1_655 0.95 2.50 3.194(5) 130.4
    C28 H28 Cl1A 2_756 0.95 2.74 3.543(6) 143.2
    C17 H17A O1 . 0.99 2.38 3.348(4) 164.5
    C16 H16B O2 2_665 0.98 2.47 3.450(10)
                                        175.7
    C7 H7 O7 2_655 0.95 2.37 3.31(2) 173.3
