# Supplementary material for: 2-Chloro-N-[2-(2-fluoro­benzo­yl)-4-nitro­phen­yl]-N-methyl­acetamide
Source: Acta Crystallogr Sect E Struct Rep Online. 2011 Aug 31;67(Pt 9):o2537–8. doi: 10.1107/S1600536811034969 (PMC3200782; doi:10.1107/S1600536811034969)
Supplement: Supplementary file 2 [file e-67-o2537-Isup2.hkl]

# 
# h,k,l, Fc-squared, Fo-squared, sigma(Fo-squared) and status flag 
# 
data_I
_shelx_title ' HSY1001' 
_shelx_refln_list_code          4 
_shelx_F_calc_maximum      156.42 
_exptl_crystal_F_000       720.00 
_reflns_d_resolution_high  0.8000 
 
loop_ 
 _symmetry_equiv_pos_as_xyz 
 'x, y, z' 
 '-x, -y, -z' 
 
_cell_length_a     8.1339 
_cell_length_b    10.9639 
_cell_length_c    17.8690 
_cell_angle_alpha  81.251 
_cell_angle_beta   82.239 
_cell_angle_gamma  87.937 
 
_shelx_F_squared_multiplier     1.000 
 
loop_ 
 _refln_index_h 
 _refln_index_k 
 _refln_index_l 
 _refln_F_squared_calc 
 _refln_F_squared_meas 
 _refln_F_squared_sigma 
 _refln_observed_status 
   2   0   0    20973.26    19043.45     75.81 o 
   3   0   0      897.01      873.41     20.03 o 
   4   0   0      279.62      248.60     12.65 o 
   5   0   0       21.84       35.91      6.88 o 
   6   0   0        5.30        4.16      8.11 o 
   7   0   0      130.14      123.92     14.76 o 
   8   0   0      104.01      113.94     15.49 o 
   9   0   0        0.02        2.41      7.03 o 
  10   0   0       26.24       31.94     19.16 o 
 -10   1   0       11.35       23.15     11.30 o 
  -9   1   0       15.30       13.84      8.13 o 
  -8   1   0      249.03      259.13     23.51 o 
  -7   1   0       17.29       24.08     12.29 o 
  -6   1   0       10.96       15.97      4.40 o 
  -5   1   0        0.22        4.39      6.27 o 
  -4   1   0       39.27       26.23      4.96 o 
  -3   1   0      415.72      437.83     15.97 o 
  -2   1   0      183.75      143.79      8.19 o 
  -1   1   0     5136.01     4869.80     49.14 o 
   1   1   0     6429.15     5768.82     46.19 o 
   2   1   0      837.35      739.89     11.73 o 
   3   1   0      443.96      377.58     10.48 o 
   4   1   0        2.03       -0.25      1.32 o 
   5   1   0       16.75       17.08      3.27 o 
   6   1   0      533.30      518.32     17.27 o 
   7   1   0        3.44       -2.53      5.16 o 
   8   1   0        5.52        9.11      5.60 o 
   9   1   0       10.57       16.71     10.07 o 
  10   1   0       38.53       78.62     23.10 o 
  -9   2   0        8.50        2.48      7.74 o 
  -8   2   0       26.90       59.46     18.92 o 
  -7   2   0        5.93        4.91     10.57 o 
  -6   2   0       18.42       29.86     11.55 o 
  -5   2   0      184.43      192.69     14.38 o 
  -4   2   0       28.25       15.34      5.04 o 
  -3   2   0      283.50      371.01     16.35 o 
  -2   2   0    12412.16    11797.67     80.84 o 
  -1   2   0      328.25      309.83     10.98 o 
   0   2   0     2953.09     2746.01     30.84 o 
   1   2   0      821.20      933.87     22.42 o 
   2   2   0     2844.29     2761.14     27.44 o 
   3   2   0      319.60      317.39     12.81 o 
   4   2   0       38.64       42.11      4.17 o 
   5   2   0       52.74       52.89      5.02 o 
   6   2   0      208.45      213.44     16.23 o 
   7   2   0        3.33       -2.18      3.59 o 
   8   2   0       94.08      104.77     14.11 o 
   9   2   0       10.32        8.85      7.86 o 
  -9   3   0       11.60       23.83     14.74 o 
  -8   3   0       13.17        5.41      7.62 o 
  -7   3   0       47.31       27.76     12.53 o 
  -6   3   0       26.26       38.96      8.32 o 
  -5   3   0      190.58      185.48     14.99 o 
  -4   3   0        8.55        9.86      5.04 o 
  -3   3   0      105.16      124.74     10.53 o 
  -2   3   0      187.20      137.11     10.34 o 
  -1   3   0     1786.12     1723.21     22.06 o 
   0   3   0      138.11      234.98     11.79 o 
   1   3   0     5218.01     5097.14     49.76 o 
   2   3   0      531.47      523.54     11.02 o 
   3   3   0      996.23      836.41     14.60 o 
   4   3   0       43.08       56.92      6.49 o 
   5   3   0       44.22       41.70      5.43 o 
   6   3   0       55.30       57.37      8.50 o 
   7   3   0      162.90      142.29     14.17 o 
   8   3   0        9.54        5.41      8.11 o 
   9   3   0        0.42        4.91     10.57 o 
  -9   4   0       52.94       79.36     23.83 o 
  -8   4   0        7.22       32.92     17.69 o 
  -7   4   0       11.94        8.83      5.64 o 
  -6   4   0      322.60      387.33     30.22 o 
  -5   4   0      582.48      599.27     43.49 o 
  -4   4   0        4.87       -0.25      5.90 o 
  -3   4   0        0.79       -0.51      3.36 o 
  -2   4   0       25.04       15.34      4.36 o 
  -1   4   0      164.12      133.36      7.10 o 
   0   4   0      195.37      173.88     10.27 o 
   1   4   0      369.21      411.03     21.01 o 
   2   4   0      247.26      227.80     10.55 o 
   3   4   0       94.59       94.69      5.59 o 
   4   4   0      816.84      810.12     15.58 o 
   5   4   0       80.09       82.58      5.97 o 
   6   4   0        2.04        3.94      3.38 o 
   7   4   0        0.00        5.65      6.39 o 
   8   4   0       15.65       35.14     13.76 o 
   9   4   0        7.01      -12.04     12.04 o 
  -9   5   0        1.98        6.63     11.30 o 
  -8   5   0       27.47       15.97      8.14 o 
  -7   5   0       17.22       15.04     14.13 o 
  -6   5   0      766.93      776.89     36.83 o 
  -5   5   0       40.19       43.94      9.28 o 
  -4   5   0       53.49       47.50      9.21 o 
  -3   5   0     1007.25     1060.33     34.35 o 
  -2   5   0      159.19      169.35     12.91 o 
  -1   5   0      467.68      438.37     13.70 o 
   0   5   0      187.60      202.98      8.37 o 
   1   5   0      772.79      795.12     24.88 o 
   2   5   0     1125.62     1259.57     32.65 o 
   3   5   0      903.14      839.94     22.60 o 
   4   5   0      655.42      686.27     15.64 o 
   5   5   0      432.14      441.12     13.38 o 
   6   5   0       28.01       28.36      9.95 o 
   7   5   0       17.64       33.28     10.57 o 
   8   5   0       73.90       60.56     12.07 o 
   9   5   0       55.64       41.98     12.36 o 
  -8   6   0       60.52       81.01     14.75 o 
  -7   6   0      419.31      402.72     30.01 o 
  -6   6   0        2.38        3.28     10.07 o 
  -5   6   0      427.85      439.34     27.71 o 
  -4   6   0        7.88        1.01      4.91 o 
  -3   6   0        6.26        8.46      4.45 o 
  -2   6   0       82.65       78.62      9.61 o 
  -1   6   0       32.22       42.38      4.97 o 
   0   6   0       21.22       26.90      3.45 o 
   1   6   0      927.44     1067.45     31.65 o 
   2   6   0     1345.87     1433.15     37.77 o 
   3   6   0        0.44        5.76      2.48 o 
   4   6   0      260.17      268.40     13.04 o 
   5   6   0      114.40      115.34      9.00 o 
   6   6   0       56.20       60.78     11.21 o 
   7   6   0        0.05        2.78      5.00 o 
   8   6   0        7.81       11.37      6.16 o 
   9   6   0        0.19        5.18      7.49 o 
  -8   7   0        2.63       11.20      7.57 o 
  -7   7   0       29.95       15.86      7.00 o 
  -6   7   0       76.89       71.38     12.94 o 
  -5   7   0       64.96       50.99     10.08 o 
  -4   7   0       46.70       39.60      8.54 o 
  -3   7   0      112.06      115.77     14.13 o 
  -2   7   0       34.84       45.77      7.59 o 
  -1   7   0      311.46      308.68     13.35 o 
   0   7   0      203.81      201.12      9.60 o 
   1   7   0     1468.24     1571.49     44.10 o 
   2   7   0       87.44       83.63      8.41 o 
   3   7   0      212.77      203.59     13.61 o 
   4   7   0        0.56        2.36      2.75 o 
   5   7   0       99.08       83.34      8.09 o 
   6   7   0       75.38       46.21      8.43 o 
   7   7   0        6.96       26.80      8.81 o 
   8   7   0        4.33        4.27      5.45 o 
  -8   8   0       11.12        8.41      7.91 o 
  -7   8   0        4.01       12.22      7.42 o 
  -6   8   0        2.47        1.43      6.23 o 
  -5   8   0        0.66        5.22      6.54 o 
  -4   8   0        2.02        3.17     18.92 o 
  -3   8   0       18.02       18.59      8.11 o 
  -2   8   0        5.15        2.21      3.71 o 
  -1   8   0       56.25       53.02      5.92 o 
   0   8   0       15.04       10.80      2.83 o 
   1   8   0      212.23      246.70     17.67 o 
   2   8   0       20.27       21.38      4.77 o 
   3   8   0        9.64       16.95      5.27 o 
   4   8   0        0.04        0.29      4.15 o 
   5   8   0       53.20       62.88      7.72 o 
   6   8   0        1.07       10.69      8.02 o 
   7   8   0        1.88       10.97      9.21 o 
   8   8   0       19.02       25.55     15.72 o 
  -7   9   0       24.41       23.71     16.83 o 
  -6   9   0        0.93       15.39      8.49 o 
  -5   9   0       22.28       28.74      9.20 o 
  -4   9   0       44.85       45.82      9.54 o 
  -3   9   0      124.09      137.81     15.56 o 
  -2   9   0       14.66       10.55     15.72 o 
  -1   9   0        5.97        7.55      6.14 o 
   0   9   0       23.56       17.94      5.95 o 
   1   9   0      103.00      108.75     12.70 o 
   2   9   0       14.58       23.94      5.74 o 
   3   9   0      199.85      192.38     15.06 o 
   4   9   0        1.99        2.31      3.88 o 
   5   9   0        2.67        4.33      6.41 o 
   6   9   0        9.89        6.91      6.06 o 
   7   9   0        0.51       14.90      9.92 o 
  -6  10   0       22.18       30.26      9.83 o 
  -5  10   0        9.85        3.44      9.83 o 
  -4  10   0       24.82       34.05     20.88 o 
  -3  10   0        2.49       -2.95      9.34 o 
  -2  10   0       61.33       43.24     14.50 o 
  -1  10   0       16.46        8.85      8.35 o 
   0  10   0       53.09       40.25      9.27 o 
   1  10   0        1.07        6.33      5.05 o 
   2  10   0        1.41       -0.57      4.18 o 
   3  10   0      199.58      222.87     19.11 o 
   4  10   0       33.10       43.22      8.14 o 
   5  10   0        7.76        7.94      5.95 o 
   6  10   0        8.43        6.00     12.41 o 
  -5  11   0        0.74        7.13     12.78 o 
  -4  11   0       17.88       17.44     14.99 o 
  -3  11   0       22.29        0.98      8.60 o 
  -2  11   0       29.68       40.54     16.46 o 
  -1  11   0      115.38      136.36     26.04 o 
   0  11   0       34.54       25.31     12.53 o 
   1  11   0       10.34       21.13     12.29 o 
   2  11   0      114.23      111.03     18.29 o 
   3  11   0       46.15       43.52     10.07 o 
   4  11   0        0.86        8.87      4.73 o 
   5  11   0       41.56       49.10     12.90 o 
   6  11   0        1.75        1.51     17.94 o 
  -4  12   0       18.85       49.63     19.16 o 
  -3  12   0       13.06       23.59     14.50 o 
  -2  12   0        3.90        3.69      9.09 o 
  -1  12   0       16.69        6.88      9.83 o 
   0  12   0        2.55       13.02     13.02 o 
   1  12   0       39.77       52.15     12.45 o 
   2  12   0        0.92       13.04      8.11 o 
   3  12   0        0.16       18.71      8.43 o 
   4  12   0        1.64        1.56      6.02 o 
  -2  13   0        5.78      -14.25     14.25 o 
  -1  13   0        7.81        5.65      9.34 o 
   0  13   0       19.82       24.57     13.76 o 
   1  13   0        0.81        7.93      7.64 o 
   2  13   0        0.50       -2.55      5.47 o 
  -2 -13   1        0.01        4.51      8.35 o 
  -1 -13   1       95.67       70.14     17.20 o 
   0 -13   1        1.27       -1.97     11.06 o 
   1 -13   1       52.24       25.80     14.74 o 
   2 -13   1        1.52        5.41     11.55 o 
  -4 -12   1       36.97       43.78     12.20 o 
  -3 -12   1       14.48       19.23      5.55 o 
  -2 -12   1       21.98       17.16     11.30 o 
  -1 -12   1        3.59        2.64      5.97 o 
   0 -12   1       15.25        3.19      9.83 o 
   1 -12   1        4.91       -4.18     10.81 o 
   2 -12   1       14.73       14.25     15.97 o 
   3 -12   1        2.97       19.41     15.97 o 
   4 -12   1       18.81       44.23     19.41 o 
  -5 -11   1        4.25       -2.27     11.92 o 
  -4 -11   1       36.12       47.52     17.08 o 
  -3 -11   1       80.73       84.26     11.80 o 
  -2 -11   1       11.73       15.33      6.23 o 
  -1 -11   1       71.24       90.91     15.23 o 
   0 -11   1       10.57       25.06     12.78 o 
   1 -11   1        0.41        6.14     10.32 o 
   2 -11   1        4.04       10.57     11.30 o 
   3 -11   1      105.00      127.52     27.52 o 
   4 -11   1       28.70       24.32     12.78 o 
   5 -11   1       30.03       50.12     19.41 o 
  -6 -10   1       33.58       47.08     11.85 o 
  -5 -10   1       25.29       19.60     24.69 o 
  -4 -10   1        6.41       20.77      7.09 o 
  -3 -10   1       16.18       10.57      4.88 o 
  -2 -10   1        7.61        8.87      4.51 o 
  -1 -10   1      268.13      279.22     21.99 o 
   0 -10   1       38.92       33.66     14.74 o 
   1 -10   1      151.73      160.72     16.29 o 
   2 -10   1        0.01        2.46     10.57 o 
   3 -10   1        2.23       -6.88      7.86 o 
   4 -10   1       11.33       14.10      6.25 o 
   5 -10   1        0.49        8.68      5.89 o 
   6 -10   1        6.56       16.04     13.64 o 
  -7  -9   1        4.95        7.79     17.69 o 
  -6  -9   1       35.86       42.04     18.55 o 
  -5  -9   1       16.30       20.25     11.79 o 
  -4  -9   1        0.16        7.60      3.79 o 
  -3  -9   1       32.26       33.55      8.66 o 
  -2  -9   1      483.46      462.09     22.66 o 
  -1  -9   1       50.83       36.85      7.67 o 
   0  -9   1       29.55       33.94      7.72 o 
   1  -9   1      213.64      223.20     17.97 o 
   2  -9   1       38.61       41.66      7.95 o 
   3  -9   1       66.12       72.81     11.90 o 
   4  -9   1        4.56        9.02      7.38 o 
   5  -9   1       15.84       29.03      9.99 o 
   6  -9   1       81.73      110.62     17.41 o 
   7  -9   1       23.95       14.11     10.07 o 
  -8  -8   1        5.83        0.25     11.55 o 
  -7  -8   1        5.44       13.51     12.29 o 
  -6  -8   1       43.81       56.40      9.78 o 
  -5  -8   1        0.71       -1.93      6.51 o 
  -4  -8   1       90.55       89.92     10.01 o 
  -3  -8   1       98.15      110.81     11.35 o 
  -2  -8   1       23.61       22.33      5.47 o 
  -1  -8   1       10.76       17.08      6.08 o 
   0  -8   1      174.95      167.71     10.14 o 
   1  -8   1      169.86      177.86     12.05 o 
   2  -8   1        7.03       10.81      6.76 o 
   3  -8   1        0.18        2.02      3.84 o 
   4  -8   1        3.85       12.98      6.12 o 
   5  -8   1       25.81       34.24     12.04 o 
   6  -8   1        8.12       16.46      8.77 o 
   7  -8   1        3.85        7.26      7.49 o 
   8  -8   1        1.52       -7.86      7.86 o 
  -8  -7   1        0.01       -0.98      7.13 o 
  -7  -7   1      108.03       83.31     14.10 o 
  -6  -7   1      183.64      229.18     17.34 o 
  -5  -7   1       96.14       99.65     11.23 o 
  -4  -7   1        5.30        4.66      2.74 o 
  -3  -7   1        1.18        8.51      3.80 o 
  -2  -7   1      151.28      149.41     11.51 o 
  -1  -7   1       12.03        8.14      4.25 o 
   0  -7   1       48.42       64.75      6.13 o 
   1  -7   1        0.05       -2.05      2.53 o 
   2  -7   1       11.57       11.89      4.33 o 
   3  -7   1      191.39      186.91     16.57 o 
   4  -7   1       45.04       63.43     12.29 o 
   5  -7   1       36.42       16.01      7.07 o 
   6  -7   1      135.14      131.56     17.27 o 
   7  -7   1        0.02        2.53      6.92 o 
   8  -7   1      104.59      114.58     18.30 o 
  -8  -6   1       21.59       41.98     11.01 o 
  -7  -6   1      132.83      156.39     18.23 o 
  -6  -6   1      305.33      290.22     23.55 o 
  -5  -6   1        1.38        2.55      2.00 o 
  -4  -6   1       37.20       37.53      4.28 o 
  -3  -6   1      135.88      138.49     10.57 o 
  -2  -6   1        5.35        4.32      3.45 o 
  -1  -6   1      330.07      321.14     18.01 o 
   0  -6   1      436.57      481.67     21.30 o 
   1  -6   1      205.54      236.53     11.57 o 
   2  -6   1       13.19        2.04      6.27 o 
   3  -6   1      138.28      152.47     14.59 o 
   4  -6   1      565.32      589.18     30.03 o 
   5  -6   1      423.18      456.74     29.73 o 
   6  -6   1       64.12       74.57     12.92 o 
   7  -6   1       33.93       21.90     10.32 o 
   8  -6   1       36.58       17.50     19.78 o 
  -9  -5   1        3.18        9.58     12.53 o 
  -8  -5   1        0.58        5.38      7.10 o 
  -7  -5   1      245.06      248.88     22.32 o 
  -6  -5   1      189.80      206.62     19.03 o 
  -5  -5   1      216.65      208.27      9.39 o 
  -4  -5   1       27.77       30.02      3.57 o 
  -3  -5   1       10.36        9.68      2.29 o 
  -2  -5   1      257.94      266.98     15.53 o 
  -1  -5   1       35.38       13.86      3.53 o 
   0  -5   1      616.11      750.35     24.38 o 
   1  -5   1       71.04       66.48      6.14 o 
   2  -5   1      117.45      147.67     12.39 o 
   3  -5   1      973.45     1029.31     34.14 o 
   4  -5   1       51.82       46.93     12.78 o 
   5  -5   1       39.35       28.99     12.78 o 
   6  -5   1       12.89       16.77      6.49 o 
   7  -5   1       34.77       27.62      9.34 o 
   8  -5   1       46.01       36.52     15.11 o 
   9  -5   1       10.19       19.90     17.44 o 
  -9  -4   1        1.13       20.64     16.46 o 
  -8  -4   1       10.80        3.93      8.60 o 
  -7  -4   1       33.50       29.52      7.97 o 
  -6  -4   1      419.26      400.42     18.85 o 
  -5  -4   1      495.37      495.93     14.55 o 
  -4  -4   1      544.20      545.63     13.43 o 
  -3  -4   1      604.31      638.93     13.71 o 
  -2  -4   1      927.59      822.48     16.24 o 
  -1  -4   1     1486.99     1374.79     30.40 o 
   0  -4   1    10456.32    10730.71    125.68 o 
   1  -4   1     1208.68     1217.93     28.15 o 
   2  -4   1       12.05       -0.45      2.94 o 
   3  -4   1      168.97      194.50     14.15 o 
   4  -4   1     1130.19     1174.79     37.22 o 
   5  -4   1      211.35      229.84     17.98 o 
   6  -4   1        0.61       14.42      9.83 o 
   7  -4   1      268.09      285.75     36.61 o 
   8  -4   1        0.34        0.13      5.08 o 
   9  -4   1        0.01       11.06     10.07 o 
  -9  -3   1        0.87        8.85      6.88 o 
  -8  -3   1       13.07       19.66     11.06 o 
  -7  -3   1      127.61      122.82     13.63 o 
  -6  -3   1       67.84       76.82      9.45 o 
  -5  -3   1      652.01      641.58     24.19 o 
  -4  -3   1     1047.93     1080.08     28.65 o 
  -3  -3   1      116.25       85.67      4.74 o 
  -2  -3   1      250.05      305.35      8.87 o 
  -1  -3   1        7.05       18.84      3.95 o 
   0  -3   1     4158.50     4349.29     46.22 o 
   1  -3   1     1501.83     1552.64     28.25 o 
   2  -3   1        5.08        9.42      3.73 o 
   3  -3   1       11.28       18.31      4.54 o 
   4  -3   1       39.54       35.49      7.74 o 
   5  -3   1      111.13      112.81     11.85 o 
   6  -3   1        0.04       -1.20      4.07 o 
   7  -3   1       74.48       71.08     11.41 o 
   8  -3   1      124.21      194.84     31.20 o 
   9  -3   1       15.27      -10.07     10.07 o 
  -9  -2   1        0.00       -9.58     10.32 o 
  -8  -2   1        2.59        1.97      4.18 o 
  -7  -2   1       63.59       62.93     10.49 o 
  -6  -2   1       13.13       17.25      5.25 o 
  -5  -2   1      475.53      465.71     13.13 o 
  -4  -2   1        0.54        3.93      1.65 o 
  -3  -2   1      870.11      844.29     22.56 o 
  -2  -2   1    10157.51     9729.43     53.34 o 
  -1  -2   1    16460.73    15546.59     77.22 o 
   0  -2   1     9336.85     8978.49     55.86 o 
   1  -2   1    24465.99    24570.12    148.40 o 
   2  -2   1    11940.75    12181.90    106.51 o 
   3  -2   1      383.59      356.64     16.37 o 
   4  -2   1      275.51      253.21     15.52 o 
   5  -2   1      298.87      275.02     17.28 o 
   6  -2   1       34.64       35.25      7.11 o 
   7  -2   1      138.22      134.20     14.26 o 
   8  -2   1       78.88       76.17     20.39 o 
   9  -2   1        0.19       19.16     11.30 o 
  -9  -1   1        0.09       -1.51      5.04 o 
  -8  -1   1        3.22        8.61      7.86 o 
  -7  -1   1       29.87       30.40     15.48 o 
  -6  -1   1      439.64      436.72     24.42 o 
  -5  -1   1        1.37        0.32      1.29 o 
  -4  -1   1      537.39      494.76     14.67 o 
  -3  -1   1     2731.98     2711.63     36.64 o 
  -2  -1   1    14007.44    13916.64    176.29 o 
  -1  -1   1     2642.93     2869.30     44.47 o 
   1  -1   1      674.18      683.05     20.64 o 
   2  -1   1     4400.23     4168.79     44.29 o 
   3  -1   1       80.13       90.57      8.01 o 
   4  -1   1      171.84      182.50     12.46 o 
   5  -1   1        7.19        9.88      3.49 o 
   6  -1   1       27.39       27.09      6.40 o 
   7  -1   1       64.42       78.90     10.44 o 
   8  -1   1        0.01       12.78     11.79 o 
   9  -1   1       15.66       20.77     16.83 o 
  10  -1   1       14.04       11.09      7.40 o 
 -10   0   1        6.10       13.76     14.00 o 
  -9   0   1        7.82       15.53      6.91 o 
  -8   0   1       29.15       36.02     13.76 o 
  -7   0   1       16.59       20.87      7.25 o 
  -6   0   1      143.28      154.54     11.58 o 
  -5   0   1        4.37        6.98      2.75 o 
  -4   0   1        0.75        3.70      2.95 o 
  -3   0   1     2284.74     2292.51     43.98 o 
  -2   0   1     1844.52     1939.07     43.98 o 
   2   0   1     1805.63     1816.61     26.32 o 
   3   0   1      475.24      562.65     21.74 o 
   4   0   1       12.44       12.89      3.69 o 
   5   0   1      271.43      292.94     26.66 o 
   6   0   1       24.31       32.97      6.21 o 
   7   0   1       54.01       38.58     13.76 o 
   8   0   1        2.65       -5.39      5.39 o 
   9   0   1       47.73       56.09     27.76 o 
  10   0   1        0.01        7.86     10.81 o 
  -9   1   1        9.27        6.42      6.25 o 
  -8   1   1       27.60       49.09     11.29 o 
  -7   1   1        0.43       -4.82      4.82 o 
  -6   1   1        1.08      -10.57     10.57 o 
  -5   1   1       32.08       30.77      9.46 o 
  -4   1   1       20.54       20.44      3.88 o 
  -3   1   1      193.04      201.14     12.29 o 
  -2   1   1     3236.58     3129.55     55.53 o 
  -1   1   1     2947.19     2847.43     37.10 o 
   1   1   1     2821.16     3022.62     33.17 o 
   2   1   1     2427.21     2541.65     29.43 o 
   3   1   1     1071.56     1061.91     22.59 o 
   4   1   1      803.73      733.94     27.27 o 
   5   1   1      218.78      267.32     14.45 o 
   6   1   1      923.53      946.64     24.60 o 
   7   1   1       72.26       64.18     10.27 o 
   8   1   1      189.38      211.30     19.86 o 
   9   1   1        3.44       15.97     11.79 o 
  10   1   1       16.46       22.36     14.74 o 
  -9   2   1      126.02      180.61     21.86 o 
  -8   2   1        0.92       18.37     13.51 o 
  -7   2   1        0.25       11.31      5.25 o 
  -6   2   1        6.72       10.57      9.09 o 
  -5   2   1      227.29      280.59     28.50 o 
  -4   2   1        0.55        3.70      3.44 o 
  -3   2   1        5.46       12.04      5.90 o 
  -2   2   1      718.64      686.76     19.75 o 
  -1   2   1       89.99      110.42      6.85 o 
   0   2   1     2267.27     2226.87     31.20 o 
   1   2   1       78.54       65.36      6.88 o 
   2   2   1     6888.60     6885.26     34.82 o 
   3   2   1      162.92      191.34      9.38 o 
   4   2   1       62.52       60.92      5.16 o 
   5   2   1      132.62      119.27      8.84 o 
   6   2   1       30.14       27.11      4.30 o 
   7   2   1      828.14      802.76     33.29 o 
   8   2   1        2.90       -4.68      4.68 o 
   9   2   1        6.08      -14.00     14.00 o 
  10   2   1        0.53       16.46     13.51 o 
  -9   3   1        1.83        5.61      5.53 o 
  -8   3   1      243.45      296.07     38.82 o 
  -7   3   1        2.02        7.15      5.00 o 
  -6   3   1       82.22      101.55     12.33 o 
  -5   3   1      287.94      321.11     19.71 o 
  -4   3   1       62.60       86.78      9.32 o 
  -3   3   1      514.12      558.62     21.94 o 
  -2   3   1     2939.59     3027.31     45.25 o 
  -1   3   1     4851.98     5274.31     50.80 o 
   0   3   1     1024.46     1223.95     14.37 o 
   1   3   1     9588.16     9794.81     67.30 o 
   2   3   1    10452.89    10290.52     44.12 o 
   3   3   1      389.83      387.88      9.65 o 
   4   3   1      401.61      435.52     15.99 o 
   5   3   1        5.62        6.14      3.07 o 
   6   3   1       92.60       93.90      7.50 o 
   7   3   1        1.74        0.12      2.71 o 
   8   3   1        4.98       15.23     10.07 o 
   9   3   1        1.75        8.11      8.11 o 
  -9   4   1        6.86        5.65      9.34 o 
  -8   4   1        6.93       25.06     14.00 o 
  -7   4   1      210.94      197.04     27.15 o 
  -6   4   1      262.38      263.04     20.89 o 
  -5   4   1      212.95      198.68     16.72 o 
  -4   4   1       36.71       30.62      6.43 o 
  -3   4   1       10.54       11.94      5.53 o 
  -2   4   1      682.78      627.91     22.46 o 
  -1   4   1     5599.92     5583.27     44.43 o 
   0   4   1        1.05        7.31      1.69 o 
   1   4   1     2499.68     2344.44     51.35 o 
   2   4   1        5.97        7.61      3.01 o 
   3   4   1      284.48      252.94      7.94 o 
   4   4   1      327.60      396.14     11.29 o 
   5   4   1       89.62       83.91      5.96 o 
   6   4   1      169.99      166.27     14.50 o 
   7   4   1        0.15        4.91      8.11 o 
   8   4   1       36.00       22.85     12.53 o 
   9   4   1        7.15        9.34     10.81 o 
  -9   5   1       82.54       91.89     27.03 o 
  -8   5   1        1.09        6.14     10.81 o 
  -7   5   1       23.44       27.07      8.43 o 
  -6   5   1       60.52       56.94     22.97 o 
  -5   5   1        0.01       -0.24      4.30 o 
  -4   5   1     1186.23     1147.56     38.48 o 
  -3   5   1      440.43      498.92     23.48 o 
  -2   5   1      926.71      863.97     49.26 o 
  -1   5   1      407.28      422.77     12.85 o 
   0   5   1     2793.99     2761.95     33.89 o 
   1   5   1      382.65      402.80     17.38 o 
   2   5   1      271.60      278.63     12.82 o 
   3   5   1      289.58      328.30     14.62 o 
   4   5   1       11.02       12.76      2.30 o 
   5   5   1        0.54        0.42      2.38 o 
   6   5   1      233.37      213.99     17.25 o 
   7   5   1      209.85      209.54     21.13 o 
   8   5   1        3.19       10.15      7.13 o 
   9   5   1       15.24       26.01     10.16 o 
  -8   6   1        0.38       -6.82      6.82 o 
  -7   6   1        9.32       13.70      7.62 o 
  -6   6   1        4.40       -5.53      5.53 o 
  -5   6   1       13.58       14.35      6.39 o 
  -4   6   1       37.60       45.26      9.12 o 
  -3   6   1      103.53      115.05     16.83 o 
  -2   6   1      272.35      255.74     18.80 o 
  -1   6   1      175.27      238.40     10.47 o 
   0   6   1      611.26      670.10     15.26 o 
   1   6   1     1062.74     1001.67     29.59 o 
   2   6   1       52.56       64.57      8.41 o 
   3   6   1      318.47      337.93     15.87 o 
   4   6   1       65.80       70.95      7.03 o 
   5   6   1      245.26      243.31     13.14 o 
   6   6   1       15.87       13.29      6.36 o 
   7   6   1       24.22       26.43      9.27 o 
   8   6   1        1.03       15.11      9.09 o 
   9   6   1        7.40       19.03      9.61 o 
  -8   7   1       29.18       18.23     14.86 o 
  -7   7   1       25.43        4.50     11.67 o 
  -6   7   1       16.74       -1.34      5.98 o 
  -5   7   1      291.24      290.74     23.27 o 
  -4   7   1      256.66      268.40     32.19 o 
  -3   7   1      360.83      371.24     22.65 o 
  -2   7   1        1.53        2.95      4.42 o 
  -1   7   1       78.55       65.57      5.97 o 
   0   7   1       41.11       40.75      4.37 o 
   1   7   1        6.14        3.81      3.09 o 
   2   7   1       45.00       54.70      7.19 o 
   3   7   1       29.08       18.28      4.25 o 
   4   7   1      115.81      133.80      9.92 o 
   5   7   1      209.23      208.71     12.94 o 
   6   7   1       24.94       20.39      6.89 o 
   7   7   1        4.51       14.59      6.72 o 
   8   7   1        0.43        3.69      6.14 o 
  -8   8   1        1.59        6.90      9.46 o 
  -7   8   1       27.67       34.16     11.02 o 
  -6   8   1        6.12       14.79      7.94 o 
  -5   8   1      168.17      159.39     17.85 o 
  -4   8   1       51.09       51.12     10.32 o 
  -3   8   1        3.81        3.84     12.78 o 
  -2   8   1        1.22        7.52      5.65 o 
  -1   8   1       18.13       14.11      4.14 o 
   0   8   1      429.27      428.61     14.22 o 
   1   8   1      232.66      250.47     17.71 o 
   2   8   1       43.36       44.79      6.82 o 
   3   8   1       60.30       62.84      8.40 o 
   4   8   1       12.12       15.29      5.20 o 
   5   8   1       68.37       66.86      8.97 o 
   6   8   1        8.80        5.54      5.12 o 
   7   8   1       17.53       15.31     10.32 o 
   8   8   1        1.34        2.92      6.17 o 
  -7   9   1       36.39       48.30     21.87 o 
  -6   9   1        3.88        4.56      5.43 o 
  -5   9   1       19.41       28.11      9.16 o 
  -4   9   1       16.62       17.84      7.02 o 
  -3   9   1      399.62      427.35     26.90 o 
  -2   9   1      143.19      157.66     16.22 o 
  -1   9   1        0.58        7.82      3.63 o 
   0   9   1      105.82      129.82     12.86 o 
   1   9   1       56.28       78.24     10.80 o 
   2   9   1      103.22      110.27     11.19 o 
   3   9   1        5.30       -1.94      5.28 o 
   4   9   1       41.71       41.48      7.83 o 
   5   9   1       13.70        4.17      4.76 o 
   6   9   1        0.29        4.66      4.52 o 
   7   9   1        1.32        3.99      5.78 o 
  -6  10   1        0.08        7.95     19.16 o 
  -5  10   1       15.48       22.97      7.45 o 
  -4  10   1        3.62        3.97      4.51 o 
  -3  10   1       23.85       21.62     14.50 o 
  -2  10   1       13.61       -4.67      9.83 o 
  -1  10   1      194.93      183.05     28.26 o 
   0  10   1       41.76       73.71     19.66 o 
   1  10   1        0.14        2.60      3.09 o 
   2  10   1        6.52        7.37      3.41 o 
   3  10   1       40.64       59.29      9.01 o 
   4  10   1       77.62       90.45     11.20 o 
   5  10   1       13.99       17.75      8.11 o 
   6  10   1       16.66       21.67      8.71 o 
   7  10   1        7.89       19.44     17.69 o 
  -5  11   1      101.67      129.48     28.50 o 
  -4  11   1        0.70        6.63      8.35 o 
  -3  11   1       26.55       26.78     11.79 o 
  -2  11   1       82.56       73.96     19.90 o 
  -1  11   1        5.38       17.44     12.04 o 
   0  11   1       17.03       -6.39      6.39 o 
   1  11   1       30.97       48.40     15.48 o 
   2  11   1        8.83        6.65      7.13 o 
   3  11   1       15.93        4.45      8.23 o 
   4  11   1       30.36       24.09      6.49 o 
   5  11   1        3.24       -4.85      7.73 o 
   6  11   1        0.35       11.97      9.58 o 
  -4  12   1       13.71       14.50     10.57 o 
  -3  12   1        8.13       12.53      7.86 o 
  -2  12   1       67.93       45.70     15.97 o 
  -1  12   1       74.32       84.28     23.34 o 
   0  12   1        1.37       18.67     11.79 o 
   1  12   1        6.22       10.92      7.45 o 
   2  12   1        0.52       -3.19      6.47 o 
   3  12   1       13.77       30.53      9.74 o 
   4  12   1        0.16        6.58      7.54 o 
  -2  13   1        9.28       -3.93     12.29 o 
  -1  13   1       69.83      115.23     27.76 o 
   0  13   1       16.54        5.16     10.07 o 
   1  13   1        6.23        9.77      7.84 o 
   2  13   1        7.59       17.47      8.67 o 
   3  13   1        4.04       10.00      8.84 o 
  -2 -13   2       13.31        3.25      8.29 o 
  -1 -13   2        1.29       -3.00      6.95 o 
   0 -13   2        1.70       10.32     12.78 o 
   1 -13   2       34.36       25.80     16.46 o 
   2 -13   2       10.74       11.55     12.29 o 
  -4 -12   2       17.38       31.58     10.15 o 
  -3 -12   2       14.72       29.02      7.88 o 
  -2 -12   2       10.52       17.20     10.57 o 
  -1 -12   2        0.52       10.29      6.78 o 
   0 -12   2       17.77        0.00     10.32 o 
   1 -12   2        6.54       19.16     14.74 o 
   2 -12   2       20.26       35.87     15.97 o 
   3 -12   2        0.54        7.37     10.07 o 
   4 -12   2        0.40       11.79     12.29 o 
  -5 -11   2        0.30       -1.34      5.55 o 
  -4 -11   2        0.36        7.61      5.53 o 
  -3 -11   2       24.08       15.73      6.72 o 
  -2 -11   2       55.84       45.05     10.75 o 
  -1 -11   2        0.04       -2.48      4.39 o 
   0 -11   2       11.23        6.88     10.07 o 
   1 -11   2        6.52       24.82     14.25 o 
   2 -11   2       30.07       32.19     15.97 o 
   3 -11   2        1.33       12.04     14.50 o 
   4 -11   2       37.02       44.23     19.16 o 
   5 -11   2        7.31        7.37     12.29 o 
  -6 -10   2       12.74       14.83     15.60 o 
  -5 -10   2        5.00        3.46      6.73 o 
  -4 -10   2       20.82        3.90      6.05 o 
  -3 -10   2       16.63       24.36     11.34 o 
  -2 -10   2       48.14       65.18      9.60 o 
  -1 -10   2      185.44      200.72     19.38 o 
   0 -10   2       26.35       27.78      7.89 o 
   1 -10   2       42.82       52.22     10.31 o 
   2 -10   2       25.71        7.62     11.06 o 
   3 -10   2        1.22       10.07     11.06 o 
   4 -10   2       44.82       58.61     11.67 o 
   5 -10   2        2.30       22.47      8.67 o 
   6 -10   2        4.04        6.20      6.91 o 
  -7  -9   2        0.09        4.24      6.23 o 
  -6  -9   2       40.86       33.89     10.60 o 
  -5  -9   2       81.30       93.73     15.54 o 
  -4  -9   2       57.62       61.96      9.33 o 
  -3  -9   2       22.61       27.52      5.95 o 
  -2  -9   2        0.10        1.01      3.56 o 
  -1  -9   2       15.95       17.88      7.00 o 
   0  -9   2      108.45       97.57     12.68 o 
   1  -9   2       27.50       23.64      9.21 o 
   2  -9   2       44.50       46.57     16.09 o 
   3  -9   2       47.19       66.89     12.04 o 
   4  -9   2       29.33       23.56     11.18 o 
   5  -9   2        1.34        0.76      4.93 o 
   6  -9   2        9.87        9.70      6.38 o 
   7  -9   2        0.65       -7.86      7.86 o 
  -7  -8   2        5.75       18.92     14.74 o 
  -6  -8   2      110.12      111.60     17.52 o 
  -5  -8   2      362.61      324.33     27.16 o 
  -4  -8   2       12.74        7.11      4.04 o 
  -3  -8   2       34.65       33.20      7.07 o 
  -2  -8   2       60.61       57.52      7.93 o 
  -1  -8   2       53.16       51.86     12.04 o 
   0  -8   2        0.02        2.61      4.64 o 
   1  -8   2        6.72        5.50      2.69 o 
   2  -8   2      228.23      224.24     20.88 o 
   3  -8   2      137.55      124.16     14.64 o 
   4  -8   2      357.44      334.72     24.93 o 
   5  -8   2       40.88       41.94     18.06 o 
   6  -8   2       68.21       73.78     14.22 o 
   7  -8   2       50.03       41.12     14.74 o 
   8  -8   2        7.18       26.22      9.79 o 
  -8  -7   2        6.54        1.97      9.58 o 
  -7  -7   2       45.06       64.37     20.64 o 
  -6  -7   2        7.13        5.62      4.93 o 
  -5  -7   2      135.50      126.52     12.40 o 
  -4  -7   2       28.98       36.53      6.22 o 
  -3  -7   2       49.76       53.36      7.34 o 
  -2  -7   2        0.04       -0.89      2.97 o 
  -1  -7   2      225.02      243.27     17.36 o 
   0  -7   2      509.22      514.55     24.98 o 
   1  -7   2      204.21      203.89     11.96 o 
   2  -7   2        3.15       10.67     13.88 o 
   3  -7   2      228.72      213.75     28.99 o 
   4  -7   2      153.56      154.72     16.64 o 
   5  -7   2        7.60        7.30      6.40 o 
   6  -7   2      254.89      288.18     25.18 o 
   7  -7   2       41.82       36.86     10.60 o 
   8  -7   2        7.39        7.91      8.85 o 
  -8  -6   2        1.36      -11.55     11.55 o 
  -7  -6   2       94.14       87.16     14.15 o 
  -6  -6   2        2.17        1.98      5.60 o 
  -5  -6   2       69.57       70.78      7.31 o 
  -4  -6   2       78.87       95.54      6.63 o 
  -3  -6   2      159.42      168.95     11.50 o 
  -2  -6   2      585.66      626.44     21.71 o 
  -1  -6   2        6.05       14.60      4.95 o 
   0  -6   2       80.47      110.08     10.91 o 
   1  -6   2      333.57      362.68     19.59 o 
   2  -6   2        0.05       -1.86      2.97 o 
   3  -6   2      249.26      257.35     26.66 o 
   4  -6   2      109.18      109.66     18.06 o 
   5  -6   2      185.74      193.91     18.75 o 
   6  -6   2      333.41      383.82     27.87 o 
   7  -6   2       60.18       41.60     10.46 o 
   8  -6   2        2.53        0.81     17.69 o 
  -9  -5   2        0.84       23.59     16.22 o 
  -8  -5   2        8.79       26.15      9.09 o 
  -7  -5   2       54.51       51.09     10.32 o 
  -6  -5   2       18.81       10.80      3.96 o 
  -5  -5   2      339.57      334.43     14.80 o 
  -4  -5   2      410.12      367.99     11.79 o 
  -3  -5   2     1273.23     1416.55     22.52 o 
  -2  -5   2     1651.41     1811.52     33.75 o 
  -1  -5   2        9.07       13.48      5.28 o 
   0  -5   2       99.61      107.73      9.69 o 
   1  -5   2      527.19      563.78     22.39 o 
   2  -5   2      146.93      138.06     12.14 o 
   3  -5   2      549.14      517.82     24.49 o 
   4  -5   2       12.09       16.29      6.39 o 
   5  -5   2        2.28       -1.18      4.41 o 
   6  -5   2      360.71      354.15     25.64 o 
   7  -5   2        6.82       -5.16     10.07 o 
   8  -5   2        0.32        1.68     12.04 o 
   9  -5   2       14.72        8.35      9.09 o 
  -9  -4   2        2.25       23.59     15.72 o 
  -8  -4   2        0.01        9.58     15.23 o 
  -7  -4   2       52.15       64.62     18.92 o 
  -6  -4   2      109.90      114.66     10.48 o 
  -5  -4   2       68.12       72.23      5.53 o 
  -4  -4   2      367.06      349.06     10.53 o 
  -3  -4   2      463.52      484.18     11.95 o 
  -2  -4   2      409.52      422.49     10.98 o 
  -1  -4   2      107.43      159.33     11.01 o 
   0  -4   2      393.75      425.54     17.62 o 
   1  -4   2       38.24       47.97      6.67 o 
   2  -4   2      471.42      480.35     30.47 o 
   3  -4   2       31.49       33.64      6.32 o 
   4  -4   2      968.52      909.16     33.74 o 
   5  -4   2        6.74       11.62      4.61 o 
   6  -4   2      120.91       93.50     12.35 o 
   7  -4   2        0.99        1.43     12.04 o 
   8  -4   2        0.14      -13.51     13.51 o 
   9  -4   2        2.33       -3.44      9.09 o 
  -9  -3   2       15.15       20.39     12.29 o 
  -8  -3   2       29.50       25.51     11.92 o 
  -7  -3   2       72.91       56.60     14.28 o 
  -6  -3   2        6.35       10.75      4.11 o 
  -5  -3   2      390.97      308.61     20.96 o 
  -4  -3   2       20.30       14.04      4.82 o 
  -3  -3   2       18.60       17.43      2.52 o 
  -2  -3   2      912.04      911.77     14.13 o 
  -1  -3   2      174.46      180.99      7.26 o 
   0  -3   2     5796.87     6009.86     58.45 o 
   1  -3   2    11634.40    11872.52     83.77 o 
   2  -3   2      164.29      193.12     18.18 o 
   3  -3   2     1364.40     1346.42     35.06 o 
   4  -3   2       36.61       19.95      4.95 o 
   5  -3   2      261.91      244.77     18.00 o 
   6  -3   2      212.14      198.61     34.03 o 
   7  -3   2      248.00      226.99     22.97 o 
   8  -3   2        0.22        0.98     11.55 o 
   9  -3   2        3.08        7.62     13.02 o 
  -9  -2   2        0.23        0.55      7.62 o 
  -8  -2   2        4.07       13.70      6.91 o 
  -7  -2   2        2.27       -1.79      5.31 o 
  -6  -2   2       14.28       10.63      8.60 o 
  -5  -2   2      113.65      119.91     11.68 o 
  -4  -2   2      367.51      345.01     17.45 o 
  -3  -2   2       32.38       29.61      8.23 o 
  -2  -2   2       65.26       95.49      4.50 o 
  -1  -2   2      528.21      489.18      8.38 o 
   0  -2   2       11.60       18.25      6.27 o 
   1  -2   2     1834.18     1786.69     49.88 o 
   2  -2   2       99.68      128.50     13.27 o 
   3  -2   2     2305.84     2325.55     43.21 o 
   4  -2   2      739.73      796.08     28.23 o 
   5  -2   2      847.19      789.66     30.04 o 
   6  -2   2      314.34      357.21     22.25 o 
   7  -2   2      178.27      185.31     20.39 o 
   8  -2   2       25.83       38.58     15.48 o 
   9  -2   2       48.02       44.72     18.67 o 
  -9  -1   2        1.57       11.07     14.50 o 
  -8  -1   2      109.17      139.67     16.89 o 
  -7  -1   2       15.59       28.26      7.87 o 
  -6  -1   2       26.15       28.75      7.95 o 
  -5  -1   2       77.93       74.99      9.76 o 
  -4  -1   2      645.47      619.63     24.03 o 
  -3  -1   2     1280.01     1423.66     31.45 o 
  -2  -1   2      117.45      103.65      8.48 o 
  -1  -1   2     1922.83     1665.08     16.93 o 
   1  -1   2      855.44      734.16     23.34 o 
   2  -1   2      302.89      219.17     14.99 o 
   3  -1   2        0.30        6.79      3.72 o 
   4  -1   2      505.77      622.91     37.96 o 
   5  -1   2      320.06      363.09     19.47 o 
   6  -1   2      115.82      104.25     11.75 o 
   7  -1   2      599.85      597.50     28.82 o 
   8  -1   2      253.33      208.11     32.43 o 
   9  -1   2       47.54       48.16     17.20 o 
  10  -1   2       70.22       59.35     13.85 o 
  -9   0   2       11.13        9.55     16.58 o 
  -8   0   2       12.58       11.12      7.00 o 
  -7   0   2      177.40      189.46     18.82 o 
  -6   0   2       36.85       32.46      6.07 o 
  -5   0   2      428.71      399.70     22.31 o 
  -4   0   2     2254.18     2374.33     48.01 o 
  -3   0   2      501.34      471.51     11.84 o 
  -2   0   2    16660.81    15667.59     95.21 o 
  -1   0   2      462.63      417.04     23.71 o 
   1   0   2       75.09       75.43      6.63 o 
   2   0   2     4069.71     3986.01     57.00 o 
   3   0   2     2488.58     2475.70     39.27 o 
   4   0   2      230.75      231.62     13.80 o 
   5   0   2       66.83       57.84      7.26 o 
   6   0   2       13.53        5.26      4.79 o 
   7   0   2      288.34      294.96     19.44 o 
   8   0   2       56.02       67.57     18.43 o 
   9   0   2       10.14       12.05      7.42 o 
  10   0   2       49.33       54.05     19.16 o 
  -9   1   2        9.80       14.51      7.62 o 
  -8   1   2       18.61       33.63      9.62 o 
  -7   1   2        1.13        0.35      4.13 o 
  -6   1   2        3.40        7.25      3.35 o 
  -5   1   2      523.55      511.16     20.69 o 
  -4   1   2     1695.73     1853.95     35.49 o 
  -3   1   2     1054.01      981.88     23.08 o 
  -2   1   2       27.22       55.52      8.35 o 
  -1   1   2     3434.90     3500.85     32.48 o 
   1   1   2      263.39      241.52     12.04 o 
   2   1   2     4558.96     4422.61     42.34 o 
   3   1   2      125.82       99.82      7.90 o 
   4   1   2      319.90      271.37     18.06 o 
   5   1   2       60.50       67.37     12.65 o 
   6   1   2       84.66       87.14      9.68 o 
   7   1   2        0.32        3.38      3.79 o 
   8   1   2       13.18       32.37     10.69 o 
   9   1   2       49.61       49.14     17.69 o 
  10   1   2       42.74       52.83     19.66 o 
  -9   2   2       36.73       39.60     21.01 o 
  -8   2   2       23.25       31.31      8.85 o 
  -7   2   2        9.22        2.32      5.50 o 
  -6   2   2       10.74       11.80      7.25 o 
  -5   2   2      234.71      219.82     15.13 o 
  -4   2   2     2058.88     2027.67     41.67 o 
  -3   2   2      446.68      369.61     16.23 o 
  -2   2   2      511.62      613.19     21.25 o 
  -1   2   2    18073.37    17620.36    131.33 o 
   0   2   2       21.25       31.94      6.14 o 
   1   2   2    16154.95    14989.99    108.60 o 
   2   2   2     6106.16     6276.36     50.23 o 
   3   2   2       55.72       77.94      4.86 o 
   4   2   2        1.85        2.69      1.68 o 
   5   2   2      104.50      110.29      7.74 o 
   6   2   2      229.74      229.27     12.34 o 
   7   2   2        2.54        4.14      4.68 o 
   8   2   2        6.20        0.25      8.35 o 
   9   2   2       20.97       -1.97      9.34 o 
  10   2   2       23.07       -0.25      9.34 o 
  -9   3   2       48.43       69.76     18.30 o 
  -8   3   2       16.36       12.46      7.41 o 
  -7   3   2        1.42        4.24      4.87 o 
  -6   3   2      241.78      228.74     18.03 o 
  -5   3   2       55.48       64.92      9.41 o 
  -4   3   2       27.33       38.04      6.69 o 
  -3   3   2      875.31      976.46     29.04 o 
  -2   3   2      291.05      363.38     16.07 o 
  -1   3   2     3620.94     3695.29     45.58 o 
   0   3   2       61.02       58.31      4.20 o 
   1   3   2     1800.04     1944.23     45.95 o 
   2   3   2      128.92      169.26      8.32 o 
   3   3   2     1299.03     1220.30     27.65 o 
   4   3   2       85.26       80.75      5.58 o 
   5   3   2      114.88      117.53      7.74 o 
   6   3   2      572.73      605.94     19.08 o 
   7   3   2      243.46      220.64     27.03 o 
   8   3   2       17.55        5.16      8.35 o 
   9   3   2        0.55        7.86     10.57 o 
  -9   4   2       14.31       24.46     20.39 o 
  -8   4   2       60.13       71.74     23.59 o 
  -7   4   2        4.55       12.85      9.34 o 
  -6   4   2        0.19        0.31      5.53 o 
  -5   4   2       22.90       17.83      6.13 o 
  -4   4   2      246.91      235.15     16.76 o 
  -3   4   2      636.16      669.43     25.62 o 
  -2   4   2     1675.72     1733.02     37.11 o 
  -1   4   2        8.96        2.40      4.67 o 
   0   4   2     2617.68     2650.22     32.24 o 
   1   4   2      267.04      282.60     16.22 o 
   2   4   2     1463.05     1533.55     22.05 o 
   3   4   2      467.37      464.66     14.23 o 
   4   4   2      755.24      756.48     14.61 o 
   5   4   2      199.68      196.42      8.90 o 
   6   4   2       85.62       63.99      8.44 o 
   7   4   2      827.85      853.57     51.84 o 
   8   4   2        4.92       21.13     12.04 o 
   9   4   2       47.04       53.56     17.20 o 
  -9   5   2        6.82        5.90     12.04 o 
  -8   5   2      195.62      206.88     33.66 o 
  -7   5   2       85.68       72.23     12.66 o 
  -6   5   2       27.51       32.67      7.59 o 
  -5   5   2       40.18       43.24     11.67 o 
  -4   5   2        6.27        1.54      4.19 o 
  -3   5   2     1618.51     1717.17     43.65 o 
  -2   5   2       51.93       58.40      7.59 o 
  -1   5   2     1454.84     1357.05     30.58 o 
   0   5   2     1225.55     1287.55     22.63 o 
   1   5   2      123.17       90.45     10.32 o 
   2   5   2       56.94       39.08      5.14 o 
   3   5   2      458.60      483.07     15.35 o 
   4   5   2      425.41      437.79     16.03 o 
   5   5   2       71.25       58.72      6.08 o 
   6   5   2       40.87       49.29      6.53 o 
   7   5   2       16.30       23.13      7.99 o 
   8   5   2       99.95      134.07     16.46 o 
   9   5   2       17.86       13.51     11.79 o 
  -8   6   2       14.84       46.19     17.20 o 
  -7   6   2      179.68      205.68     21.20 o 
  -6   6   2        1.68       -5.19      8.60 o 
  -5   6   2      154.47      160.17     16.23 o 
  -4   6   2       10.92        8.33      4.59 o 
  -3   6   2      874.02     1043.75     35.64 o 
  -2   6   2       39.64       39.18      7.10 o 
  -1   6   2      275.61      289.30     10.72 o 
   0   6   2       12.86       12.63      2.93 o 
   1   6   2       29.03       27.49      4.95 o 
   2   6   2      614.05      637.56     37.10 o 
   3   6   2      711.72      722.93     23.46 o 
   4   6   2      306.61      298.88     13.99 o 
   5   6   2      312.97      327.83     14.00 o 
   6   6   2       28.55       43.31      8.85 o 
   7   6   2        0.27       -1.47      7.37 o 
   8   6   2        6.56       13.76     11.06 o 
   9   6   2        0.43       -6.88      6.88 o 
  -8   7   2       35.11       38.58     16.95 o 
  -7   7   2      107.36      130.57     17.87 o 
  -6   7   2        5.89       12.63     13.51 o 
  -5   7   2      510.48      554.92     31.65 o 
  -4   7   2      148.16      157.06     16.46 o 
  -3   7   2      327.98      343.28     22.11 o 
  -2   7   2       33.55       35.69     10.81 o 
  -1   7   2     1259.85     1221.79     23.83 o 
   0   7   2      952.99      950.59     18.38 o 
   1   7   2        1.80        2.27      7.99 o 
   2   7   2       27.24       33.27      6.57 o 
   3   7   2      151.07      186.90     13.13 o 
   4   7   2        1.30        0.72      2.91 o 
   5   7   2       87.93       83.80      8.47 o 
   6   7   2        0.30        5.04      5.24 o 
   7   7   2       79.72       63.60     12.51 o 
   8   7   2        1.34        4.51      5.88 o 
  -7   8   2       54.52       39.25     21.25 o 
  -6   8   2        0.57        6.73      7.13 o 
  -5   8   2       66.68       67.01     12.49 o 
  -4   8   2       12.53        8.41      5.82 o 
  -3   8   2       70.92       85.85     11.68 o 
  -2   8   2      115.92      114.60     12.08 o 
  -1   8   2       54.76       62.36      5.89 o 
   0   8   2        5.67        3.24      2.55 o 
   1   8   2      457.87      521.91     24.32 o 
   2   8   2      231.06      205.51     13.80 o 
   3   8   2        4.36       11.06      5.07 o 
   4   8   2       21.19       24.18      6.17 o 
   5   8   2       74.69       63.01      7.73 o 
   6   8   2       55.37       50.74      8.78 o 
   7   8   2       12.78       14.72      7.58 o 
   8   8   2       13.47       28.19     10.04 o 
  -7   9   2       51.77       52.07     12.68 o 
  -6   9   2        6.14        3.38      5.82 o 
  -5   9   2       11.31       20.12      7.44 o 
  -4   9   2        1.00        6.94      5.65 o 
  -3   9   2       11.88        2.85      4.49 o 
  -2   9   2        0.01        2.30      5.65 o 
  -1   9   2        0.19       -6.39      8.35 o 
   0   9   2       31.77       14.61      8.48 o 
   1   9   2        1.84        4.26      3.91 o 
   2   9   2       72.33       69.64      8.36 o 
   3   9   2       93.89       90.00     10.40 o 
   4   9   2      109.58      131.00     12.89 o 
   5   9   2        1.24        6.41      4.62 o 
   6   9   2        1.70        6.87      5.79 o 
   7   9   2        5.86       23.99     11.30 o 
  -6  10   2        1.19        3.24      6.13 o 
  -5  10   2        0.02        4.35      4.82 o 
  -4  10   2       36.57       24.82     28.87 o 
  -3  10   2      153.69      135.14     26.29 o 
  -2  10   2      103.83       92.14     21.62 o 
  -1  10   2       86.74      117.94     23.59 o 
   0  10   2        0.10       12.29     11.55 o 
   1  10   2      115.34      131.43     15.60 o 
   2  10   2      154.70      156.17     13.29 o 
   3  10   2       64.69       57.02      8.61 o 
   4  10   2       10.28       12.36      5.98 o 
   5  10   2        0.67       10.02      9.63 o 
   6  10   2        9.03        3.93     12.16 o 
   7  10   2        0.05        0.27     10.44 o 
  -5  11   2        0.02       10.57      9.83 o 
  -4  11   2        0.19       13.27     10.81 o 
  -3  11   2       24.60       25.06     12.78 o 
  -2  11   2       40.15       46.68     17.44 o 
  -1  11   2       33.66       30.71     13.76 o 
   0  11   2        0.01       -6.14     10.07 o 
   1  11   2       51.53       48.40     16.22 o 
   2  11   2        2.23       10.00      7.49 o 
   3  11   2       22.88        3.40      5.27 o 
   4  11   2        1.87        1.88      4.50 o 
   5  11   2        3.79        6.43     13.88 o 
   6  11   2        9.64       13.43      8.71 o 
  -4  12   2        8.15        0.00      8.60 o 
  -3  12   2        0.00        2.95     12.53 o 
  -2  12   2        4.90       -7.86     11.06 o 
  -1  12   2       13.04       -7.62     10.81 o 
   0  12   2       44.83       63.39     20.64 o 
   1  12   2       23.79       49.76     28.38 o 
   2  12   2       12.80       30.95     10.23 o 
   3  12   2       39.73       28.08      9.02 o 
   4  12   2        3.36        8.38      6.51 o 
   5  12   2       12.13        2.42      8.11 o 
  -2  13   2        3.32       19.41     13.27 o 
  -1  13   2       13.23       -5.65      9.34 o 
   0  13   2        0.66        8.60     11.06 o 
   1  13   2        0.30       -3.24      6.51 o 
   2  13   2        0.12       17.47      8.35 o 
   3  13   2        1.95        9.44     11.30 o 
  -1 -13   3        3.59        4.80      8.36 o 
   0 -13   3       11.56        0.74     10.57 o 
   1 -13   3        5.59        7.86      8.85 o 
  -3 -12   3       14.03       13.83      9.21 o 
  -2 -12   3        3.17        7.11      5.07 o 
  -1 -12   3        7.89       10.97      8.03 o 
   0 -12   3        1.08      -11.30     11.30 o 
   1 -12   3       27.38       18.18     11.55 o 
   2 -12   3        6.90        3.93      8.35 o 
   3 -12   3        3.15        4.18      7.37 o 
   4 -12   3        0.10        4.42     10.57 o 
  -5 -11   3       14.16       16.29      8.67 o 
  -4 -11   3        0.03        3.29      6.90 o 
  -3 -11   3       20.10        9.77      5.14 o 
  -2 -11   3       13.26       11.82      5.78 o 
  -1 -11   3       13.49       14.92      5.75 o 
   0 -11   3       47.74       48.48     10.68 o 
   1 -11   3        0.56       -6.39      9.58 o 
   2 -11   3        6.26        5.65      9.83 o 
   3 -11   3      141.29      153.56     28.99 o 
   4 -11   3       31.73       25.80     15.72 o 
   5 -11   3       17.02       13.02     12.78 o 
  -6 -10   3        2.88       15.38      9.95 o 
  -5 -10   3       40.78       39.43     11.79 o 
  -4 -10   3        7.61       12.07      6.88 o 
  -3 -10   3        8.50       12.49      5.91 o 
  -2 -10   3       45.25       57.40     10.79 o 
  -1 -10   3      170.36      160.61     17.81 o 
   0 -10   3       48.98       41.08      9.21 o 
   1 -10   3       63.63       57.67     10.56 o 
   2 -10   3        0.03        5.16      9.83 o 
   3 -10   3        1.40        4.42     10.07 o 
   4 -10   3       14.42       17.17      7.43 o 
   5 -10   3       59.07       46.24     12.33 o 
   6 -10   3       11.63        2.76      5.98 o 
  -7  -9   3       24.73       43.73     19.66 o 
  -6  -9   3        6.08        1.31      5.03 o 
  -5  -9   3        8.37       -8.45     16.71 o 
  -4  -9   3      181.67      169.76     19.25 o 
  -3  -9   3        4.19        3.08      4.55 o 
  -2  -9   3       92.62       96.31     11.03 o 
  -1  -9   3       29.75       35.48      8.23 o 
   0  -9   3        0.21        2.26      4.59 o 
   1  -9   3       52.27       63.36      7.93 o 
   2  -9   3        0.85        5.54      5.63 o 
   3  -9   3       88.34       69.53     12.20 o 
   4  -9   3       20.95       22.38     12.04 o 
   5  -9   3        0.23       -2.79     15.23 o 
   6  -9   3       52.50       44.86     13.02 o 
   7  -9   3        9.53       20.54      9.29 o 
  -7  -8   3        8.02        6.14      8.85 o 
  -6  -8   3       65.38       69.55     14.07 o 
  -5  -8   3       62.64       78.53     13.89 o 
  -4  -8   3       36.07       44.97      7.51 o 
  -3  -8   3       56.99       63.78      8.48 o 
  -2  -8   3      242.74      250.20     16.43 o 
  -1  -8   3      146.27      160.97     15.42 o 
   0  -8   3       62.14       67.37     10.32 o 
   1  -8   3      277.26      287.90     20.67 o 
   2  -8   3      308.72      334.35     21.83 o 
   3  -8   3       34.53       36.02      8.49 o 
   4  -8   3      320.59      325.11     24.69 o 
   5  -8   3       82.12       84.95     14.12 o 
   6  -8   3       23.34       29.57      9.95 o 
   7  -8   3       18.98       41.39     11.55 o 
  -8  -7   3       19.47       27.03     18.43 o 
  -7  -7   3        0.20       -6.63     12.04 o 
  -6  -7   3      200.03      194.46     21.71 o 
  -5  -7   3       34.01       28.15      6.32 o 
  -4  -7   3       48.94       48.81      7.74 o 
  -3  -7   3       21.31       13.15      4.40 o 
  -2  -7   3        7.68       17.12      4.82 o 
  -1  -7   3       32.05       36.45      6.91 o 
   0  -7   3     1123.15     1141.74     37.89 o 
   1  -7   3      412.19      384.42     22.35 o 
   2  -7   3       17.32       13.56      5.43 o 
   3  -7   3       33.77       24.47     15.60 o 
   4  -7   3       31.16       47.16      9.72 o 
   5  -7   3      226.63      242.60     21.88 o 
   6  -7   3       47.16       57.40     12.28 o 
   7  -7   3        2.11        1.72      7.47 o 
   8  -7   3       31.36       41.78     12.65 o 
  -8  -6   3        5.58       16.95     12.53 o 
  -7  -6   3       19.28       14.00     12.29 o 
  -6  -6   3      151.02      132.42     15.62 o 
  -5  -6   3        5.37       12.90      4.57 o 
  -4  -6   3        3.37        4.00      2.51 o 
  -3  -6   3      265.31      296.30     15.37 o 
  -2  -6   3       45.72       36.01      5.49 o 
  -1  -6   3       59.53       61.08      8.47 o 
   0  -6   3        3.99        7.66      5.77 o 
   1  -6   3     1114.98     1182.46     45.09 o 
   2  -6   3       90.80      111.79     17.94 o 
   3  -6   3      102.18      131.55     13.85 o 
   4  -6   3      172.66      213.67     18.57 o 
   5  -6   3        0.81        2.65      8.11 o 
   6  -6   3       22.31       33.36      9.72 o 
   7  -6   3        7.88        0.25      9.34 o 
   8  -6   3        4.11       13.86      6.97 o 
  -9  -5   3        0.65       21.13     14.25 o 
  -8  -5   3       35.88       30.71     12.78 o 
  -7  -5   3       99.41       83.69     13.46 o 
  -6  -5   3       10.23        4.67      3.94 o 
  -5  -5   3      160.97      168.53     10.96 o 
  -4  -5   3      114.45      114.65      6.68 o 
  -3  -5   3        7.41        9.05      2.44 o 
  -2  -5   3      378.79      384.74     13.36 o 
  -1  -5   3     1289.84     1206.58     63.27 o 
   0  -5   3       45.16       47.55      7.17 o 
   1  -5   3     4041.31     4266.75     63.91 o 
   2  -5   3     2623.86     2786.25     81.82 o 
   3  -5   3        4.21        0.77      5.11 o 
   4  -5   3      357.80      378.31     23.36 o 
   5  -5   3       63.46       55.89     10.21 o 
   6  -5   3      135.69      138.15     30.47 o 
   7  -5   3        0.04        0.61      4.42 o 
   8  -5   3        0.58        2.49      6.05 o 
   9  -5   3       31.53       26.78     17.94 o 
  -9  -4   3        8.17       26.04     15.72 o 
  -8  -4   3       17.95       35.38     15.72 o 
  -7  -4   3        0.01       -5.11      5.11 o 
  -6  -4   3       77.82       89.27      9.48 o 
  -5  -4   3       97.54       88.23      8.50 o 
  -4  -4   3       38.52       43.78      3.84 o 
  -3  -4   3       35.52       31.88      3.31 o 
  -2  -4   3       36.57       24.03      3.52 o 
  -1  -4   3      148.25      139.44     10.49 o 
   0  -4   3      414.58      389.56     17.71 o 
   1  -4   3      129.00      176.19     17.44 o 
   2  -4   3     2548.49     2668.81     72.73 o 
   3  -4   3     1168.42     1129.31     35.18 o 
   4  -4   3       20.16       14.74     10.44 o 
   5  -4   3      105.21      134.91     14.51 o 
   6  -4   3      121.13      138.08     15.29 o 
   7  -4   3      162.45      210.15     20.52 o 
   8  -4   3        0.02       -5.65      5.65 o 
   9  -4   3        5.51        4.42     12.29 o 
  -9  -3   3       14.72       19.90     15.23 o 
  -8  -3   3        9.84       23.83     14.25 o 
  -7  -3   3        0.01       -0.57      6.14 o 
  -6  -3   3       61.18       81.85     11.50 o 
  -5  -3   3       86.08       89.42     11.13 o 
  -4  -3   3      219.04      212.14     15.11 o 
  -3  -3   3       64.72       66.33      3.97 o 
  -2  -3   3      467.42      544.91     11.12 o 
  -1  -3   3      210.23      189.31      6.87 o 
   0  -3   3     7428.71     7948.24     92.75 o 
   1  -3   3      111.90      127.11      9.63 o 
   2  -3   3     2705.61     2868.81     69.53 o 
   3  -3   3     1831.87     1876.42     59.71 o 
   4  -3   3      345.75      357.84     20.47 o 
   5  -3   3      535.50      579.09     33.05 o 
   6  -3   3       92.32      106.14     13.15 o 
   7  -3   3      115.96      119.50     14.90 o 
   8  -3   3       36.09       13.76     11.06 o 
   9  -3   3       20.68       22.11     13.51 o 
  -9  -2   3        2.94       -4.67      9.09 o 
  -8  -2   3        0.14       -2.13      5.18 o 
  -7  -2   3       34.05       28.57      6.37 o 
  -6  -2   3       18.39       18.45      4.60 o 
  -5  -2   3      622.79      636.20     23.10 o 
  -4  -2   3      186.05      165.35     13.26 o 
  -3  -2   3    11375.28    11465.80     98.13 o 
  -2  -2   3       72.05       71.38      3.70 o 
  -1  -2   3     8085.57     7826.08     42.82 o 
   0  -2   3     7426.82     6921.88     48.32 o 
   1  -2   3    12589.16    11969.46     90.29 o 
   2  -2   3      317.91      398.53     23.83 o 
   3  -2   3      796.76      769.29     35.63 o 
   4  -2   3      736.76      706.22     27.18 o 
   5  -2   3     1645.06     1798.67     47.01 o 
   6  -2   3       55.58       88.23     14.00 o 
   7  -2   3       16.98       18.45     22.97 o 
   8  -2   3       58.63      116.71     23.59 o 
   9  -2   3       16.62        6.88      8.11 o 
  -9  -1   3        6.79       27.21      7.53 o 
  -8  -1   3        4.20        4.08      5.32 o 
  -7  -1   3       13.14        7.68      5.98 o 
  -6  -1   3      530.43      506.92     27.37 o 
  -5  -1   3      241.41      251.80     17.71 o 
  -4  -1   3      984.10      977.32     31.16 o 
  -3  -1   3      906.03      793.66     25.45 o 
  -2  -1   3      202.99      223.85     12.07 o 
  -1  -1   3     2097.51     2108.23     18.69 o 
   0  -1   3      849.47      801.02     14.35 o 
   1  -1   3      130.68      223.83     14.25 o 
   2  -1   3      406.39      472.48     23.83 o 
   3  -1   3      372.98      373.22     23.34 o 
   4  -1   3      559.52      565.15     23.09 o 
   5  -1   3        0.14       -0.82     10.07 o 
   6  -1   3      167.51      206.77     26.04 o 
   7  -1   3      560.96      575.92     29.46 o 
   8  -1   3       17.05       -0.25     12.29 o 
   9  -1   3        0.42       -2.95     14.50 o 
  10  -1   3        0.15      -11.30     15.23 o 
  -9   0   3        0.09        5.11      6.13 o 
  -8   0   3        0.12       -6.39      6.39 o 
  -7   0   3       53.95       54.29     16.46 o 
  -6   0   3       10.70        1.08      4.66 o 
  -5   0   3       14.44       12.64      2.50 o 
  -4   0   3      130.80      124.47      6.77 o 
  -3   0   3     4131.48     4074.34     57.08 o 
  -2   0   3       91.08       97.05      7.99 o 
  -1   0   3     1462.49     1367.15     13.07 o 
   0   0   3     3246.16     3331.45     35.38 o 
   1   0   3        6.18       16.95      4.42 o 
   2   0   3      642.55      648.41     25.80 o 
   3   0   3     1085.90     1015.01     48.28 o 
   4   0   3      209.11      168.42     12.45 o 
   5   0   3        7.50       14.11      4.16 o 
   6   0   3       54.89       57.35      8.81 o 
   7   0   3      215.00      205.54     17.17 o 
   8   0   3        0.68       -8.11     10.57 o 
   9   0   3       20.59       35.09      9.81 o 
  10   0   3       14.39       -0.25     12.29 o 
  -9   1   3        7.18       13.27      8.18 o 
  -8   1   3       81.56       59.77     23.46 o 
  -7   1   3       37.63       70.92     12.32 o 
  -6   1   3        7.60       12.61      3.49 o 
  -5   1   3       37.52       50.59      7.46 o 
  -4   1   3      245.43      279.52     15.27 o 
  -3   1   3        2.38        2.76      2.28 o 
  -2   1   3      885.73      952.46     18.79 o 
  -1   1   3     3212.27     3051.43     25.39 o 
   0   1   3        2.03        1.12      2.46 o 
   1   1   3      233.26      213.57      7.64 o 
   2   1   3     2009.15     1968.80     43.24 o 
   3   1   3     1154.95     1235.59     28.19 o 
   4   1   3       18.84       31.21      5.41 o 
   5   1   3        9.65       13.16      7.62 o 
   6   1   3      119.50      118.93     12.22 o 
   7   1   3      151.20      124.05     12.86 o 
   8   1   3        5.08       17.61      6.47 o 
   9   1   3        3.23        0.98      7.62 o 
  10   1   3       38.19       39.80     16.46 o 
  -9   2   3       66.71       97.31     16.26 o 
  -8   2   3       20.27       43.26     11.38 o 
  -7   2   3        6.44        6.48      5.43 o 
  -6   2   3      313.15      355.72     17.56 o 
  -5   2   3        1.66       11.06      7.37 o 
  -4   2   3       22.27       40.52     12.53 o 
  -3   2   3     1871.09     1937.09     36.72 o 
  -2   2   3     2424.23     2051.83     34.35 o 
  -1   2   3     1297.80     1405.26     64.62 o 
   0   2   3     6432.40     6399.27     48.73 o 
   1   2   3     1977.29     1860.42     20.70 o 
   2   2   3     7407.32     6715.51     84.52 o 
   3   2   3       57.62       61.57      6.50 o 
   4   2   3       14.73       22.64      4.90 o 
   5   2   3      444.73      422.59     19.82 o 
   6   2   3      110.60      127.22      9.39 o 
   7   2   3      101.69      109.06     12.39 o 
   8   2   3       20.76        4.18      9.09 o 
   9   2   3        0.00       -1.23      7.62 o 
  10   2   3       37.20       44.72     17.94 o 
  -9   3   3        3.13       19.00      9.31 o 
  -8   3   3        1.36        0.27      7.18 o 
  -7   3   3       31.68       19.80     13.51 o 
  -6   3   3      220.24      224.77     17.64 o 
  -5   3   3       57.06       48.29      7.66 o 
  -4   3   3       37.21       31.41      5.80 o 
  -3   3   3      140.00      154.47     11.78 o 
  -2   3   3     2983.64     2881.39     85.87 o 
  -1   3   3     6246.61     5733.00    120.15 o 
   0   3   3     2733.50     2559.47     55.04 o 
   1   3   3       56.56       76.90     10.32 o 
   2   3   3     3456.34     3582.32     67.08 o 
   3   3   3      309.92      273.87     13.07 o 
   4   3   3       29.78       18.40      2.55 o 
   5   3   3       21.57       13.45      2.78 o 
   6   3   3        0.13       -2.43      2.72 o 
   7   3   3      131.16      114.99     19.90 o 
   8   3   3       15.00       30.96     12.78 o 
   9   3   3        1.36       -4.18     10.07 o 
  -9   4   3        9.74        2.66     16.83 o 
  -8   4   3       63.80       91.29     16.09 o 
  -7   4   3       55.98       48.16     17.20 o 
  -6   4   3        4.70        5.49      4.83 o 
  -5   4   3       63.61       51.94     10.44 o 
  -4   4   3      641.27      653.91     27.52 o 
  -3   4   3       19.42       14.66      4.41 o 
  -2   4   3     2176.87     2054.32     41.01 o 
  -1   4   3     1300.48     1439.92     30.28 o 
   0   4   3      869.73      789.98     16.12 o 
   1   4   3      287.21      296.07     21.38 o 
   2   4   3      938.71      923.31     18.42 o 
   3   4   3       31.10       35.35      4.77 o 
   4   4   3      112.16      112.06      9.37 o 
   5   4   3       41.78       38.96      4.86 o 
   6   4   3       64.65       68.24      8.74 o 
   7   4   3       40.90       16.71      8.85 o 
   8   4   3        1.95       -8.85      9.58 o 
   9   4   3       10.65      -10.07     10.57 o 
  -9   5   3       60.20       51.13     13.99 o 
  -8   5   3       13.77       11.30     12.04 o 
  -7   5   3       98.95      100.49     14.52 o 
  -6   5   3       31.39       31.37      8.33 o 
  -5   5   3        9.18       13.92      7.07 o 
  -4   5   3      400.41      388.33     22.79 o 
  -3   5   3     1942.41     1984.63     47.26 o 
  -2   5   3     1244.38     1223.68     33.48 o 
  -1   5   3      820.43      852.45     40.79 o 
   0   5   3     2121.83     2159.86     31.60 o 
   1   5   3      205.38      206.27     11.92 o 
   2   5   3      939.41      898.53     40.29 o 
   3   5   3       98.33      110.31      7.03 o 
   4   5   3       89.32      103.37     11.10 o 
   5   5   3      248.61      256.44     12.30 o 
   6   5   3      574.28      555.00     21.61 o 
   7   5   3        2.38       11.31      9.34 o 
   8   5   3        2.01       14.82      7.77 o 
   9   5   3       20.04       28.99     13.76 o 
  -8   6   3        0.68       -1.97     10.32 o 
  -7   6   3        5.13        4.41      9.46 o 
  -6   6   3       31.77       41.87     16.09 o 
  -5   6   3      483.45      489.87     44.23 o 
  -4   6   3       25.95       31.75     11.67 o 
  -3   6   3       48.36       49.77      8.29 o 
  -2   6   3      163.48      186.19     13.99 o 
  -1   6   3        6.26        7.45      2.75 o 
   0   6   3      131.71      184.88     20.02 o 
   1   6   3      104.83      129.64     18.43 o 
   2   6   3      217.07      192.84     13.64 o 
   3   6   3      362.79      389.43     17.33 o 
   4   6   3      429.39      454.64     15.21 o 
   5   6   3        0.07       -1.61      2.33 o 
   6   6   3        2.13        3.67      4.33 o 
   7   6   3       18.32       19.41     11.06 o 
   8   6   3        6.50        8.60     10.81 o 
   9   6   3       17.32       23.34     13.51 o 
  -8   7   3       53.73       57.00     18.18 o 
  -7   7   3        1.16       10.75      6.43 o 
  -6   7   3       75.07       88.94     14.12 o 
  -5   7   3       15.15       21.97      8.08 o 
  -4   7   3       28.21       16.19      5.72 o 
  -3   7   3       46.23       42.28     12.65 o 
  -2   7   3       52.05       28.08      9.09 o 
  -1   7   3       38.12       37.95     14.13 o 
   0   7   3      106.90      135.02     15.23 o 
   1   7   3        3.79        7.80      2.77 o 
   2   7   3      754.21      765.56     34.03 o 
   3   7   3       39.40       46.07      6.69 o 
   4   7   3       38.25       56.59      6.74 o 
   5   7   3      247.79      328.82     19.51 o 
   6   7   3      252.92      256.40     15.27 o 
   7   7   3        4.89        8.24      7.37 o 
   8   7   3       11.66       23.96      8.23 o 
  -7   8   3       17.15        6.92      6.67 o 
  -6   8   3        0.23        9.68      7.25 o 
  -5   8   3       94.24       82.07     12.84 o 
  -4   8   3       29.26       33.52      9.50 o 
  -3   8   3       97.82       88.65     36.86 o 
  -2   8   3      120.35      106.57     12.00 o 
  -1   8   3        0.13        1.78      3.90 o 
   0   8   3      204.24      218.34     14.12 o 
   1   8   3       95.89       75.78     13.02 o 
   2   8   3       59.76       55.22      7.63 o 
   3   8   3       42.82       50.28      7.46 o 
   4   8   3       21.43       28.60      5.54 o 
   5   8   3      278.14      284.03     15.88 o 
   6   8   3        3.11       -1.73      5.45 o 
   7   8   3       34.16       20.85      9.71 o 
   8   8   3       43.90       54.41     12.75 o 
  -7   9   3        8.26       16.22      8.44 o 
  -6   9   3        6.50        3.29      6.27 o 
  -5   9   3       29.61        8.91      8.48 o 
  -4   9   3       99.14      102.38     14.62 o 
  -3   9   3      300.87      319.35     36.61 o 
  -2   9   3        0.03        0.41      4.05 o 
  -1   9   3      187.21      271.01     31.45 o 
   0   9   3       29.29       28.01     10.32 o 
   1   9   3        0.36       -3.85      4.91 o 
   2   9   3        3.90        7.32      6.15 o 
   3   9   3        2.86        9.72      5.77 o 
   4   9   3      181.25      204.94     15.76 o 
   5   9   3        3.98        0.49      5.21 o 
   6   9   3        2.41        6.89      6.14 o 
   7   9   3       29.19       41.55     10.24 o 
  -6  10   3        1.06       -7.95      7.95 o 
  -5  10   3        4.47       -1.64      8.97 o 
  -4  10   3        3.93       -7.30      7.30 o 
  -3  10   3       78.78       90.66     21.13 o 
  -2  10   3       44.39       50.12     17.69 o 
  -1  10   3      145.22      146.93     25.80 o 
   0  10   3        3.51       13.27     10.32 o 
   1  10   3        0.22       -0.25      8.35 o 
   2  10   3      115.81      130.42     12.29 o 
   3  10   3       15.84        9.28      3.65 o 
   4  10   3        7.57       -1.13      3.92 o 
   5  10   3        8.50        1.51      4.26 o 
   6  10   3        1.60        7.22      5.82 o 
   7  10   3       38.58       48.44     10.28 o 
  -5  11   3       20.29       68.80     20.88 o 
  -4  11   3       11.48       10.57     10.57 o 
  -3  11   3       85.77      157.49     28.75 o 
  -2  11   3        5.04       21.13     13.27 o 
  -1  11   3      173.55      211.06     32.43 o 
   0  11   3        2.32       -4.18      8.85 o 
   1  11   3       55.64       66.36     13.50 o 
   2  11   3        0.43       12.27      7.12 o 
   3  11   3       77.37       65.24     13.67 o 
   4  11   3       33.76       18.15      7.54 o 
   5  11   3       14.39        9.82      4.96 o 
   6  11   3        2.46        6.97     11.92 o 
  -4  12   3        1.68        0.00     12.78 o 
  -3  12   3        7.61       32.68     17.20 o 
  -2  12   3       50.60       34.40     14.50 o 
  -1  12   3        2.76       26.78     14.74 o 
   0  12   3        0.65       16.95     11.55 o 
   1  12   3        8.28        6.60      6.11 o 
   2  12   3        7.29        8.37      5.78 o 
   3  12   3        1.03       -2.66      7.62 o 
   4  12   3       29.08       35.90      9.88 o 
   5  12   3        1.24        1.23      8.85 o 
  -2  13   3        5.06       17.94     13.27 o 
  -1  13   3        0.69       -2.95     10.57 o 
   0  13   3        0.91       -1.72      9.09 o 
   1  13   3       11.37       24.40     10.58 o 
   2  13   3        8.93        5.98      8.61 o 
   3  13   3        0.63       -1.70      6.36 o 
  -3 -12   4       38.49       33.15     10.85 o 
  -2 -12   4        0.51        3.94      4.34 o 
  -1 -12   4       10.74        4.00      4.76 o 
   0 -12   4        0.28        0.74      8.11 o 
   1 -12   4       17.34        5.90      9.58 o 
   2 -12   4       10.26       16.95     13.27 o 
   3 -12   4       43.48       26.54     14.50 o 
  -5 -11   4       66.58       54.38     27.52 o 
  -4 -11   4       33.09       24.32     10.18 o 
  -3 -11   4       20.28       26.52      9.41 o 
  -2 -11   4        1.19       -1.22      5.90 o 
  -1 -11   4       13.66        7.95      6.16 o 
   0 -11   4        4.48        9.90      6.73 o 
   1 -11   4       28.09       44.32     10.69 o 
   2 -11   4       21.01       17.44     10.81 o 
   3 -11   4        0.04        9.83     13.02 o 
   4 -11   4       37.36       44.96     17.44 o 
   5 -11   4        9.96       27.03     17.20 o 
  -6 -10   4        0.68        4.48     10.57 o 
  -5 -10   4       32.79       24.64      9.09 o 
  -4 -10   4       77.10       69.45     13.99 o 
  -3 -10   4      104.47       91.54     12.31 o 
  -2 -10   4        3.85        0.86      3.81 o 
  -1 -10   4        1.82       -2.86      4.78 o 
   0 -10   4        7.94       10.72      5.96 o 
   1 -10   4       61.64       62.12     11.31 o 
   2 -10   4       21.40       43.00     17.69 o 
   3 -10   4        2.60       -4.23      8.35 o 
   4 -10   4        0.34        8.68     19.66 o 
   5 -10   4       27.60       51.21     12.42 o 
   6 -10   4        1.60        0.08      7.12 o 
  -6  -9   4       24.54       26.58      9.44 o 
  -5  -9   4       54.55       29.24      9.47 o 
  -4  -9   4       52.51       37.80     21.01 o 
  -3  -9   4        4.82        6.27      5.30 o 
  -2  -9   4        3.61        6.65      4.77 o 
  -1  -9   4       14.85       15.72      7.62 o 
   0  -9   4       72.66       62.27     15.60 o 
   1  -9   4       92.86       97.62     13.67 o 
   2  -9   4       41.12       43.98      7.31 o 
   3  -9   4        0.39        7.78      5.00 o 
   4  -9   4        2.62        3.55      8.85 o 
   5  -9   4       23.99       40.41     10.59 o 
   6  -9   4       34.16       21.87     18.80 o 
   7  -9   4        1.31        4.17     12.41 o 
  -7  -8   4        2.32      -12.53     12.53 o 
  -6  -8   4        0.00       14.97      9.20 o 
  -5  -8   4      189.49      170.91     23.46 o 
  -4  -8   4       26.33       23.55      8.50 o 
  -3  -8   4        1.39        8.05      4.85 o 
  -2  -8   4        1.71        3.23      4.16 o 
  -1  -8   4        6.37        9.85      5.60 o 
   0  -8   4       57.63       47.15     20.88 o 
   1  -8   4        7.51        3.51      5.28 o 
   2  -8   4     1123.64     1039.52     40.41 o 
   3  -8   4      349.98      380.53     25.78 o 
   4  -8   4       56.78       49.21     10.33 o 
   5  -8   4      353.89      315.50     26.47 o 
   6  -8   4        6.58       25.08      9.68 o 
   7  -8   4        2.14       19.11      9.68 o 
  -8  -7   4        0.79      -13.51     13.51 o 
  -7  -7   4        0.45       -0.25      9.34 o 
  -6  -7   4       31.65       17.07      8.14 o 
  -5  -7   4       13.53        7.52     10.69 o 
  -4  -7   4        6.96        9.14      6.47 o 
  -3  -7   4       19.76       10.35      4.74 o 
  -2  -7   4      127.70      158.25     12.30 o 
  -1  -7   4      240.58      301.31     20.45 o 
   0  -7   4     1073.97     1134.45     43.24 o 
   1  -7   4       28.16       25.49      6.77 o 
   2  -7   4       67.79       70.71     19.41 o 
   3  -7   4        3.12        4.66     14.00 o 
   4  -7   4       11.63       14.50      7.12 o 
   5  -7   4        9.30       13.09      9.09 o 
   6  -7   4       50.10       49.13     11.16 o 
   7  -7   4        8.39       20.66      8.95 o 
   8  -7   4        2.74       -2.28      6.67 o 
  -8  -6   4        2.70       17.20     14.00 o 
  -7  -6   4       62.71       89.44     23.34 o 
  -6  -6   4       82.97       45.21     15.72 o 
  -5  -6   4        0.24        0.92      3.58 o 
  -4  -6   4      136.90      130.88      8.80 o 
  -3  -6   4       97.22      100.75      7.85 o 
  -2  -6   4        1.37        5.92      3.39 o 
  -1  -6   4      191.74      182.35     15.04 o 
   0  -6   4     1771.66     1793.97     45.78 o 
   1  -6   4     1403.44     1390.24     40.94 o 
   2  -6   4      304.19      271.38     18.89 o 
   3  -6   4       35.97       45.45     13.02 o 
   4  -6   4      435.08      407.58     35.63 o 
   5  -6   4        1.45        3.16     10.44 o 
   6  -6   4        0.02        5.65      6.30 o 
   7  -6   4        2.67        4.84      4.78 o 
   8  -6   4       30.59       68.30     22.11 o 
  -8  -5   4       27.51       36.86     18.92 o 
  -7  -5   4        2.64        8.11     10.81 o 
  -6  -5   4       12.74       12.50      4.40 o 
  -5  -5   4      147.41      193.15     12.13 o 
  -4  -5   4      277.23      317.13     10.92 o 
  -3  -5   4       68.39       70.64      6.12 o 
  -2  -5   4      799.63      811.71     20.11 o 
  -1  -5   4       47.75       58.71      7.87 o 
   0  -5   4      175.57      198.40     14.57 o 
   1  -5   4      402.02      399.20     20.77 o 
   2  -5   4      705.80      686.24     41.28 o 
   3  -5   4      157.86      165.60     21.62 o 
   4  -5   4      258.73      279.43     20.54 o 
   5  -5   4       30.73       30.41      7.97 o 
   6  -5   4      308.00      265.28     28.99 o 
   7  -5   4       37.79       23.56     10.93 o 
   8  -5   4        7.54       15.84      8.89 o 
   9  -5   4        0.03       -0.49     10.07 o 
  -9  -4   4        3.12       10.32     11.55 o 
  -8  -4   4        3.38        0.00     13.02 o 
  -7  -4   4        4.35        7.10      4.88 o 
  -6  -4   4      100.11       96.52      9.91 o 
  -5  -4   4      319.85      311.05     20.15 o 
  -4  -4   4       33.01       33.56      3.92 o 
  -3  -4   4      263.75      265.88      8.95 o 
  -2  -4   4      147.59      183.01      8.76 o 
  -1  -4   4      445.54      451.04     16.44 o 
   0  -4   4        1.83        4.55      3.53 o 
   1  -4   4      620.16      570.70     22.93 o 
   2  -4   4      171.27      204.42     21.13 o 
   3  -4   4      323.32      248.90     25.06 o 
   4  -4   4       11.73        7.42      9.46 o 
   5  -4   4      223.00      255.26     20.04 o 
   6  -4   4       47.98       55.95     13.51 o 
   7  -4   4        8.29       21.43      7.97 o 
   8  -4   4        0.54       -1.08      5.90 o 
   9  -4   4       14.35       46.93     18.67 o 
  -9  -3   4        0.00        1.97      9.34 o 
  -8  -3   4       20.19       28.97      9.22 o 
  -7  -3   4        0.76       -2.06      4.52 o 
  -6  -3   4        8.54        3.91     10.44 o 
  -5  -3   4       38.24       46.33     19.16 o 
  -4  -3   4      208.36      211.96     16.15 o 
  -3  -3   4      662.91      686.71     19.04 o 
  -2  -3   4      120.46      164.53      6.11 o 
  -1  -3   4      905.29      803.16     16.59 o 
   0  -3   4      343.47      330.84     18.18 o 
   1  -3   4      156.52      176.65     12.23 o 
   2  -3   4     1015.81     1133.17     44.96 o 
   3  -3   4      257.76      339.07     26.78 o 
   4  -3   4      658.32      700.79     29.35 o 
   5  -3   4       67.18       77.05     11.18 o 
   6  -3   4        0.78        2.07      4.20 o 
   7  -3   4        0.06       -2.45      5.58 o 
   8  -3   4       36.30       22.15     18.55 o 
   9  -3   4       22.98       28.99     13.76 o 
  -9  -2   4        2.79        3.44      9.83 o 
  -8  -2   4        1.25       13.08      7.65 o 
  -7  -2   4       14.47       28.85      8.00 o 
  -6  -2   4      153.38      155.56     16.13 o 
  -5  -2   4       17.95       28.33      6.89 o 
  -4  -2   4      462.31      487.82     23.68 o 
  -3  -2   4      843.87      802.88     43.73 o 
  -2  -2   4      128.31       91.99      3.51 o 
  -1  -2   4      403.09      354.71      9.91 o 
   0  -2   4      210.07      239.14     10.09 o 
   1  -2   4       67.34       62.34      6.95 o 
   2  -2   4      207.55      171.25     16.95 o 
   3  -2   4      346.62      327.52     24.57 o 
   4  -2   4     1133.94     1158.11     42.63 o 
   5  -2   4       35.36       24.94     10.32 o 
   6  -2   4       35.08       26.08      7.86 o 
   7  -2   4      158.37      144.42     16.64 o 
   8  -2   4       31.03       54.74     11.50 o 
   9  -2   4        1.81        3.69      9.34 o 
  -9  -1   4        9.70       11.52      6.91 o 
  -8  -1   4       48.17       43.11     16.22 o 
  -7  -1   4       47.30       53.27     10.38 o 
  -6  -1   4        0.02        3.72      3.49 o 
  -5  -1   4        1.72        2.48      4.48 o 
  -4  -1   4      347.24      390.75     20.83 o 
  -3  -1   4       28.92       35.28      6.43 o 
  -2  -1   4        7.99       13.01      3.07 o 
  -1  -1   4       33.69       25.36      2.60 o 
   0  -1   4        0.52        0.45      2.67 o 
   1  -1   4       30.57       27.29      5.28 o 
   2  -1   4      639.88      657.01     29.98 o 
   3  -1   4     1681.66     1781.33     53.07 o 
   4  -1   4      232.30      232.46     15.53 o 
   5  -1   4      945.58     1106.57     36.31 o 
   6  -1   4      125.13      122.09     13.51 o 
   7  -1   4      305.24      299.87     29.12 o 
   8  -1   4       19.18       22.11     13.76 o 
   9  -1   4        0.87       -1.47      7.86 o 
  10  -1   4        6.18       -1.47      9.09 o 
  -9   0   4        4.20       12.00      6.34 o 
  -8   0   4        9.21        6.47      5.27 o 
  -7   0   4       61.71       57.53     11.30 o 
  -6   0   4      322.91      340.12     29.73 o 
  -5   0   4     1479.76     1430.07     44.35 o 
  -4   0   4     1446.01     1394.83     31.77 o 
  -3   0   4     4687.25     5000.71     93.86 o 
  -2   0   4       45.12       43.79      2.71 o 
  -1   0   4       17.04       14.59      2.43 o 
   0   0   4     1876.20     1656.57     16.50 o 
   1   0   4     1671.44     1797.42     28.32 o 
   2   0   4      481.94      472.97     24.08 o 
   3   0   4      520.21      568.55     29.24 o 
   4   0   4       22.29       30.62      7.49 o 
   5   0   4       86.58       94.03     10.83 o 
   6   0   4       37.25       33.86      7.67 o 
   7   0   4      174.09      160.11     15.69 o 
   8   0   4       96.50       84.28     20.15 o 
   9   0   4        4.26      -10.57     11.30 o 
  10   0   4       54.94       59.21     19.90 o 
  -9   1   4        6.11       11.50     10.49 o 
  -8   1   4        0.92        1.78      6.57 o 
  -7   1   4       57.42       49.31     10.66 o 
  -6   1   4        1.24       -1.32      3.90 o 
  -5   1   4        2.68        5.53      4.91 o 
  -4   1   4       52.30       71.91      7.03 o 
  -3   1   4       96.87       80.91      5.37 o 
  -2   1   4       79.96       76.76      5.24 o 
  -1   1   4      435.89      438.04     10.77 o 
   0   1   4     1312.98     1368.09     15.64 o 
   1   1   4      210.22      190.63      8.62 o 
   2   1   4      406.68      403.20     22.11 o 
   3   1   4      184.07      219.17     17.69 o 
   4   1   4      116.04      117.26     10.34 o 
   5   1   4       43.16       50.92      7.50 o 
   6   1   4        0.06        4.16      4.96 o 
   7   1   4      226.61      215.01     19.29 o 
   8   1   4      148.09      201.97     30.22 o 
   9   1   4       34.55       22.36     12.29 o 
  10   1   4       45.49       46.68     19.66 o 
  -9   2   4       13.41       18.69     10.07 o 
  -8   2   4        5.45        5.85      5.79 o 
  -7   2   4       39.06       38.58     24.20 o 
  -6   2   4       27.88       43.62      6.39 o 
  -5   2   4      123.85      128.96     10.71 o 
  -4   2   4       57.64       50.06      5.94 o 
  -3   2   4      347.53      303.44     12.86 o 
  -2   2   4      483.04      384.60     11.79 o 
  -1   2   4      289.16      290.09     13.13 o 
   0   2   4      260.97      188.84      9.41 o 
   1   2   4      105.55       84.23      5.65 o 
   2   2   4       60.26       45.70      8.35 o 
   3   2   4     3098.98     3063.65     65.60 o 
   4   2   4       53.01       58.82      7.54 o 
   5   2   4       57.83       56.23      7.61 o 
   6   2   4        8.32        1.47      3.21 o 
   7   2   4       65.28       87.47     11.18 o 
   8   2   4       61.96       59.21     18.18 o 
   9   2   4       53.26       77.64     20.64 o 
  10   2   4        0.42       27.03     14.74 o 
  -9   3   4        0.00        0.88      6.67 o 
  -8   3   4       25.98        7.03      6.84 o 
  -7   3   4       12.10       12.45     14.13 o 
  -6   3   4       17.64       17.05      4.84 o 
  -5   3   4      154.08      148.92     17.08 o 
  -4   3   4      214.26      222.61     15.23 o 
  -3   3   4      689.65      782.68     38.82 o 
  -2   3   4     1733.58     1731.18     25.88 o 
  -1   3   4     2076.96     2224.58     54.05 o 
   0   3   4      907.69      947.73     22.76 o 
   1   3   4      200.01      214.44      9.26 o 
   2   3   4      661.11      723.34     31.70 o 
   3   3   4       56.14       64.77      7.37 o 
   4   3   4      146.15      151.58      7.06 o 
   5   3   4       38.69       38.35      4.59 o 
   6   3   4        4.16        1.24      2.02 o 
   7   3   4      320.61      330.68     21.13 o 
   8   3   4       19.98       25.80     12.78 o 
   9   3   4        5.65       17.20     11.55 o 
  -9   4   4       14.23       16.10      8.40 o 
  -8   4   4        4.83       -1.88      6.32 o 
  -7   4   4       13.31        0.80      9.46 o 
  -6   4   4       16.54       16.22      6.78 o 
  -5   4   4       87.57      100.66     12.22 o 
  -4   4   4      241.62      222.98     16.71 o 
  -3   4   4      756.11      724.74     26.83 o 
  -2   4   4        0.49        5.73      4.08 o 
  -1   4   4     1164.64     1214.50     44.96 o 
   0   4   4      142.84      153.28      6.55 o 
   1   4   4      886.65      875.43     37.84 o 
   2   4   4      146.92      196.56     18.43 o 
   3   4   4     1171.54     1196.45     27.69 o 
   4   4   4       90.92      104.56      8.12 o 
   5   4   4       34.75       28.62      5.00 o 
   6   4   4        8.03        4.72      3.66 o 
   7   4   4       34.24       15.48      6.63 o 
   8   4   4        0.36       11.30      7.13 o 
   9   4   4       18.31       33.66     13.51 o 
  -8   5   4       13.73        5.17     10.81 o 
  -7   5   4       14.82        7.13      8.85 o 
  -6   5   4        2.96       -1.94      6.02 o 
  -5   5   4      123.08      114.81     13.43 o 
  -4   5   4      215.10      210.66     16.79 o 
  -3   5   4        8.32        6.27      3.47 o 
  -2   5   4      864.87      898.72     29.31 o 
  -1   5   4     1007.62      918.19     43.49 o 
   0   5   4      513.06      500.91     23.96 o 
   1   5   4      465.59      458.21     17.18 o 
   2   5   4     1565.83     1486.49     17.46 o 
   3   5   4      408.30      478.99     16.66 o 
   4   5   4     2006.01     1891.81     41.79 o 
   5   5   4      497.78      528.06     21.25 o 
   6   5   4       34.01       32.09      5.54 o 
   7   5   4        0.02        4.70      4.96 o 
   8   5   4        2.07       15.38      6.88 o 
   9   5   4       15.01        9.58      7.37 o 
  -8   6   4        3.64        5.65     11.30 o 
  -7   6   4        2.08        7.43      8.60 o 
  -6   6   4       52.46       53.66     10.68 o 
  -5   6   4        0.12        3.44      4.09 o 
  -4   6   4        2.14       -0.41      4.72 o 
  -3   6   4      523.18      452.78     24.07 o 
  -2   6   4      367.34      401.96     20.83 o 
  -1   6   4      829.51      813.76     44.23 o 
   0   6   4       13.90       14.52      4.30 o 
   1   6   4       65.76       70.48      7.68 o 
   2   6   4        7.29       24.75      7.62 o 
   3   6   4      367.59      351.39     17.54 o 
   4   6   4      111.87      115.07      7.56 o 
   5   6   4      631.51      656.07     20.13 o 
   6   6   4       32.54       34.07      7.86 o 
   7   6   4        9.93       28.26     12.53 o 
   8   6   4        8.70       33.42     15.72 o 
   9   6   4        0.16       18.67     14.74 o 
  -8   7   4        0.01       -0.74      8.85 o 
  -7   7   4       11.18       21.28     14.25 o 
  -6   7   4       37.20       46.97     10.60 o 
  -5   7   4      104.24      125.16     15.37 o 
  -4   7   4       67.60       45.26     10.81 o 
  -3   7   4       76.90       83.18     11.50 o 
  -2   7   4      979.65     1007.19     52.09 o 
  -1   7   4      243.77      245.95     26.78 o 
   0   7   4      213.48      190.47     11.00 o 
   1   7   4       49.73       56.18      7.62 o 
   2   7   4      288.68      310.89     15.68 o 
   3   7   4        0.53        2.71      2.47 o 
   4   7   4       18.99       23.00      5.95 o 
   5   7   4       53.10       66.86      8.95 o 
   6   7   4       78.90       89.68     10.85 o 
   7   7   4      121.32      101.47     22.36 o 
   8   7   4        5.36       -1.97      6.63 o 
  -7   8   4       17.03       37.79     10.85 o 
  -6   8   4       26.37       22.04      8.20 o 
  -5   8   4       10.16       15.43      7.20 o 
  -4   8   4      154.58      143.69     16.20 o 
  -3   8   4        0.53        2.29      4.13 o 
  -2   8   4      238.04      248.92     28.50 o 
  -1   8   4      473.31      457.74     40.05 o 
   0   8   4       30.08       39.65     13.88 o 
   1   8   4        0.09        2.41      2.76 o 
   2   8   4        2.27        6.42      5.15 o 
   3   8   4       62.51       54.47      7.73 o 
   4   8   4      392.74      374.00     17.77 o 
   5   8   4      147.24      159.83     12.20 o 
   6   8   4       41.85       34.72      7.06 o 
   7   8   4       10.88        9.43     10.20 o 
   8   8   4       17.94       23.34      9.40 o 
  -7   9   4        5.10        1.54      6.00 o 
  -6   9   4        0.14        9.28      5.49 o 
  -5   9   4       22.81       13.02      7.99 o 
  -4   9   4      189.19      165.72     17.77 o 
  -3   9   4        4.48        7.50     14.13 o 
  -2   9   4       91.27       94.08     16.83 o 
  -1   9   4      274.17      309.34     35.38 o 
   0   9   4      157.53      178.87     25.80 o 
   1   9   4        2.30        0.74      2.90 o 
   2   9   4       74.98       76.78      8.86 o 
   3   9   4       75.44       64.40      8.65 o 
   4   9   4        1.22        8.21      4.57 o 
   5   9   4       25.13       19.42      4.90 o 
   6   9   4       38.93       29.55      6.39 o 
   7   9   4        1.58       -3.74      4.97 o 
  -6  10   4        2.94        0.22      6.75 o 
  -5  10   4       17.83       15.58      8.71 o 
  -4  10   4       89.54       77.32     13.22 o 
  -3  10   4      151.15      171.75     29.24 o 
  -2  10   4       24.15       17.44     10.81 o 
  -1  10   4      581.99      607.86     51.11 o 
   0  10   4        3.28       15.48     10.81 o 
   1  10   4       43.38       15.48     10.07 o 
   2  10   4       65.21       52.60     12.29 o 
   3  10   4      120.62      147.41     13.68 o 
   4  10   4       53.78       42.97      8.42 o 
   5  10   4       24.82       26.01      6.86 o 
   6  10   4        7.76        4.72      5.13 o 
   7  10   4       33.12       37.45     14.45 o 
  -5  11   4       18.93       20.39     13.51 o 
  -4  11   4        0.21      -11.79     11.79 o 
  -3  11   4       73.48       63.64     20.64 o 
  -2  11   4       26.89       36.12     16.71 o 
  -1  11   4      204.45      208.60     31.94 o 
   0  11   4       84.84       83.78     21.87 o 
   1  11   4        0.66        6.06      8.72 o 
   2  11   4       66.28       51.46     10.81 o 
   3  11   4        3.79       -1.61      5.84 o 
   4  11   4        6.91       12.65      7.26 o 
   5  11   4       33.05       16.56      6.48 o 
   6  11   4        0.66       -3.02      5.64 o 
  -4  12   4        0.00        7.62     12.04 o 
  -3  12   4        7.47       13.51     13.76 o 
  -2  12   4       89.92       59.95     20.15 o 
  -1  12   4        2.02        2.21      8.85 o 
   0  12   4        1.96      -11.55     11.79 o 
   1  12   4       65.90       74.09     14.76 o 
   2  12   4       35.43       36.48     11.88 o 
   3  12   4       56.01       55.64     13.21 o 
   4  12   4       14.27       13.60      8.84 o 
   5  12   4       21.24       46.28     12.35 o 
  -2  13   4       22.85       38.82     17.44 o 
  -1  13   4       18.46       37.84     19.16 o 
   0  13   4        0.91       14.74     13.27 o 
   1  13   4        1.76       -1.97      6.36 o 
   2  13   4        0.36        2.72      7.99 o 
   3  13   4        2.58       10.68      7.25 o 
  -3 -12   5        8.25       10.57      6.05 o 
  -2 -12   5       13.99       21.52      7.39 o 
  -1 -12   5        2.36        4.33      7.61 o 
   0 -12   5        0.02       -8.35     11.30 o 
   1 -12   5       29.40       33.91     14.00 o 
   2 -12   5        4.54        9.58     13.27 o 
   3 -12   5        7.95       11.06     15.23 o 
  -4 -11   5       11.76        6.72     19.16 o 
  -3 -11   5        6.06        3.79      6.57 o 
  -2 -11   5       40.76       42.65     12.53 o 
  -1 -11   5       13.75        4.17      4.29 o 
   0 -11   5       22.80       17.26     11.92 o 
   1 -11   5       90.40       87.54     14.44 o 
   2 -11   5       15.34       31.45     13.51 o 
   3 -11   5       31.67       62.90     25.06 o 
   4 -11   5        3.92       -1.97     11.30 o 
   5 -11   5        0.00       12.29     11.55 o 
  -5 -10   5       18.45       28.17     10.25 o 
  -4 -10   5       12.23       12.75      6.77 o 
  -3 -10   5        0.84        3.07      6.08 o 
  -2 -10   5        1.04       -2.22      3.83 o 
  -1 -10   5       35.44       25.65      7.18 o 
   0 -10   5        0.00        6.56      4.78 o 
   1 -10   5        9.44        2.05      8.23 o 
   2 -10   5       49.55       54.55     18.92 o 
   3 -10   5        0.85        4.89      6.76 o 
   4 -10   5       30.98       22.23      8.67 o 
   5 -10   5        3.30        0.65      6.47 o 
   6 -10   5        0.59        9.11     11.43 o 
  -6  -9   5        6.61        7.99      6.43 o 
  -5  -9   5       67.12       75.04     14.33 o 
  -4  -9   5       28.08       21.71      7.56 o 
  -3  -9   5        8.19       20.04      5.91 o 
  -2  -9   5      155.00      203.74     16.06 o 
  -1  -9   5        3.00        7.65      9.58 o 
   0  -9   5      160.77      158.16     17.43 o 
   1  -9   5       79.46      101.42     14.02 o 
   2  -9   5       24.90       31.92      9.58 o 
   3  -9   5       66.49       60.59     16.34 o 
   4  -9   5       30.20       21.29      8.03 o 
   5  -9   5        1.10        5.10     23.71 o 
   6  -9   5       17.27       14.99      9.21 o 
   7  -9   5        2.10        7.30     10.32 o 
  -7  -8   5        0.67       12.04     11.79 o 
  -6  -8   5        0.70        8.31      7.13 o 
  -5  -8   5        5.17        4.55      6.27 o 
  -4  -8   5       41.16       36.19      8.85 o 
  -3  -8   5        7.22        7.29      6.16 o 
  -2  -8   5       12.72       10.17      3.91 o 
  -1  -8   5       50.51       47.69      9.29 o 
   0  -8   5      394.74      401.45     51.11 o 
   1  -8   5      473.90      469.25     44.72 o 
   2  -8   5      377.12      363.88     42.26 o 
   3  -8   5       61.59       66.41     12.22 o 
   4  -8   5       41.99       53.71     17.94 o 
   5  -8   5       15.30       33.91     10.57 o 
   6  -8   5        0.49        4.76      5.55 o 
   7  -8   5        0.08       -1.95      6.00 o 
  -7  -7   5        1.14       16.95     12.78 o 
  -6  -7   5        0.03       -3.11      8.85 o 
  -5  -7   5        0.63        5.43      5.32 o 
  -4  -7   5      297.58      288.34     18.22 o 
  -3  -7   5      241.27      252.37     19.10 o 
  -2  -7   5        2.42        3.00      3.57 o 
  -1  -7   5       57.39       54.18      9.63 o 
   0  -7   5       21.08       18.78     10.44 o 
   1  -7   5       62.23       56.84      9.24 o 
   2  -7   5       89.79       65.31     10.80 o 
   3  -7   5      296.70      280.10     32.19 o 
   4  -7   5      719.44      635.57     34.70 o 
   5  -7   5       30.66        7.69     10.44 o 
   6  -7   5        0.03       -1.85      6.47 o 
   7  -7   5        4.07        3.22     13.39 o 
   8  -7   5       44.47       46.42     12.92 o 
  -8  -6   5        6.93        7.62     11.55 o 
  -7  -6   5       27.27       40.79     16.95 o 
  -6  -6   5       42.31       37.84     15.72 o 
  -5  -6   5        0.16        1.37      4.09 o 
  -4  -6   5      160.95      161.48     13.41 o 
  -3  -6   5       55.36       56.83      7.09 o 
  -2  -6   5        1.25        2.70      3.59 o 
  -1  -6   5       20.38        8.94      7.25 o 
   0  -6   5      795.28      779.85     25.77 o 
   1  -6   5      166.53      175.99     15.24 o 
   2  -6   5      264.39      266.57     19.50 o 
   3  -6   5       66.38       84.03     16.95 o 
   4  -6   5        1.16        7.13      8.11 o 
   5  -6   5      190.75      226.66     21.02 o 
   6  -6   5        6.17       18.52      7.41 o 
   7  -6   5       30.75       48.05     11.19 o 
   8  -6   5        0.31       13.07      8.14 o 
  -8  -5   5       15.76       21.38     14.74 o 
  -7  -5   5      114.10       59.71     19.66 o 
  -6  -5   5      180.20      159.00     17.45 o 
  -5  -5   5      141.24      135.57      9.75 o 
  -4  -5   5        8.32       10.00      3.03 o 
  -3  -5   5      674.89      642.85     20.82 o 
  -2  -5   5       13.54       10.96      2.91 o 
  -1  -5   5     1068.37     1143.53     27.94 o 
   0  -5   5       60.45       51.45      8.04 o 
   1  -5   5     1760.22     1555.14     41.90 o 
   2  -5   5      844.37      840.28     32.18 o 
   3  -5   5      127.29      130.22     19.90 o 
   4  -5   5       20.78       17.20      7.20 o 
   5  -5   5      329.02      340.80     24.67 o 
   6  -5   5       60.93       50.04     10.33 o 
   7  -5   5      302.84      291.82     25.54 o 
   8  -5   5        1.59       13.79     16.46 o 
   9  -5   5        1.85      -10.07     12.29 o 
  -8  -4   5       12.30       12.78     10.57 o 
  -7  -4   5        9.23       17.86      7.55 o 
  -6  -4   5       80.95       69.64      8.60 o 
  -5  -4   5       18.69       23.95      5.06 o 
  -4  -4   5      259.05      276.59     12.25 o 
  -3  -4   5       20.44       23.22      2.88 o 
  -2  -4   5      462.38      423.56     13.62 o 
  -1  -4   5       41.31       40.55      4.77 o 
   0  -4   5        9.14        0.77      3.59 o 
   1  -4   5      123.60      118.07     11.29 o 
   2  -4   5        0.74        3.93      5.90 o 
   3  -4   5       18.81       15.97      8.60 o 
   4  -4   5       22.03       24.82      9.34 o 
   5  -4   5      543.30      603.31     31.58 o 
   6  -4   5       11.53       13.63      6.25 o 
   7  -4   5      441.45      472.80     31.34 o 
   8  -4   5       48.02       38.68     10.45 o 
   9  -4   5        5.87      -15.48     15.48 o 
  -9  -3   5        0.38       -7.13     10.81 o 
  -8  -3   5        9.14        3.09      5.90 o 
  -7  -3   5      141.45      137.88     17.06 o 
  -6  -3   5        2.65       -0.23      3.90 o 
  -5  -3   5       88.95       97.00     12.17 o 
  -4  -3   5      114.06      122.16      8.98 o 
  -3  -3   5      598.38      622.00     21.49 o 
  -2  -3   5      260.04      253.81      8.19 o 
  -1  -3   5        6.69        8.89      2.30 o 
   0  -3   5       77.81       71.88      6.65 o 
   1  -3   5      402.81      466.86     20.50 o 
   2  -3   5      174.76      228.99     21.87 o 
   3  -3   5     1092.18     1280.10     53.56 o 
   4  -3   5      280.16      310.32     28.50 o 
   5  -3   5      912.20      947.45     38.03 o 
   6  -3   5        0.23       -0.52      3.88 o 
   7  -3   5      348.77      391.85     27.36 o 
   8  -3   5      272.27      280.68     39.19 o 
   9  -3   5       18.49       -8.11     13.02 o 
  -9  -2   5       23.37       18.24      9.12 o 
  -8  -2   5       40.41       44.89     11.28 o 
  -7  -2   5        2.40        3.64      4.86 o 
  -6  -2   5        0.53        6.01      4.23 o 
  -5  -2   5      265.99      246.70     19.13 o 
  -4  -2   5      789.75      829.90     32.10 o 
  -3  -2   5        3.67       11.19      4.48 o 
  -2  -2   5     2078.00     2008.61     25.53 o 
  -1  -2   5     1743.24     1700.23     22.50 o 
   0  -2   5      400.86      482.15     15.21 o 
   1  -2   5        0.65       18.02      5.25 o 
   2  -2   5      878.67      891.90     39.56 o 
   3  -2   5     2488.26     2491.66     69.78 o 
   4  -2   5      654.00      615.24     37.10 o 
   5  -2   5        1.26        3.93      4.50 o 
   6  -2   5       62.99       66.41     10.95 o 
   7  -2   5      210.60      207.70     20.04 o 
   8  -2   5      447.64      486.70     31.26 o 
   9  -2   5       61.90       75.92     23.83 o 
  -9  -1   5        0.13        0.67      5.50 o 
  -8  -1   5       36.54       25.13      9.29 o 
  -7  -1   5       93.09       98.36     20.76 o 
  -6  -1   5       37.68       48.62      9.66 o 
  -5  -1   5      477.37      468.87     25.70 o 
  -4  -1   5      185.94      173.76     14.59 o 
  -3  -1   5       14.05       35.28      6.88 o 
  -2  -1   5       76.24       73.01      5.25 o 
  -1  -1   5       35.11       31.22      4.47 o 
   0  -1   5       56.41       45.31      5.13 o 
   1  -1   5      199.47      175.67      8.87 o 
   2  -1   5       13.51       11.79      6.39 o 
   3  -1   5        0.91        2.46      4.42 o 
   4  -1   5      409.66      461.18     30.71 o 
   5  -1   5       47.08       46.72      8.23 o 
   6  -1   5      117.87      126.45     14.29 o 
   7  -1   5      112.33       93.37     12.99 o 
   8  -1   5      133.75      169.27     29.12 o 
   9  -1   5       63.56       85.01     22.85 o 
  10  -1   5        3.43        7.13     13.02 o 
  -9   0   5       49.87       54.88     12.28 o 
  -8   0   5       50.78       56.19     11.35 o 
  -7   0   5       14.66       18.57     14.74 o 
  -6   0   5        1.13        4.20      5.49 o 
  -5   0   5      208.43      221.12     17.54 o 
  -4   0   5       49.43       43.69     11.43 o 
  -3   0   5      690.61      661.52     26.24 o 
  -2   0   5      425.58      469.76     12.29 o 
  -1   0   5       69.07       89.27      5.75 o 
   0   0   5        0.17        3.88      1.80 o 
   1   0   5     1391.32     1377.92     27.50 o 
   2   0   5      644.48      782.80     32.68 o 
   3   0   5      353.46      404.18     25.80 o 
   4   0   5       45.51       48.40     10.57 o 
   5   0   5      469.68      513.39     25.13 o 
   6   0   5       14.03       24.73      9.95 o 
   7   0   5        4.69       -0.95      4.01 o 
   8   0   5       60.45       53.56     17.20 o 
   9   0   5        0.33        2.21      9.58 o 
  10   0   5        7.03        2.21     11.06 o 
  -9   1   5       21.95       31.93     10.92 o 
  -8   1   5        0.00        1.90      8.85 o 
  -7   1   5        0.86       -1.30      5.37 o 
  -6   1   5      127.50      128.68     12.24 o 
  -5   1   5       14.01       10.47      2.69 o 
  -4   1   5      100.85      119.10      7.54 o 
  -3   1   5       72.97       97.97      6.51 o 
  -2   1   5      321.67      365.57     11.63 o 
  -1   1   5     4202.94     4279.14     52.21 o 
   0   1   5        0.27        3.14      1.66 o 
   1   1   5      363.79      445.24     12.21 o 
   2   1   5      125.47       95.09     12.04 o 
   3   1   5      915.47      978.14     39.56 o 
   4   1   5      181.69      181.57     17.94 o 
   5   1   5       18.51        9.55      4.54 o 
   6   1   5       17.62       26.43      7.13 o 
   7   1   5       23.87       26.51      7.38 o 
   8   1   5        0.15        0.74     10.81 o 
   9   1   5        0.53       -4.67      8.60 o 
  10   1   5        0.03       -6.88     11.55 o 
  -9   2   5        6.29       17.54      7.55 o 
  -8   2   5       52.53       42.85      8.81 o 
  -7   2   5       59.28       83.45     14.62 o 
  -6   2   5        4.07        5.04      5.09 o 
  -5   2   5      172.86      187.25     11.96 o 
  -4   2   5      188.25      171.79      9.09 o 
  -3   2   5     3019.44     3034.99     38.02 o 
  -2   2   5      344.11      275.35     10.52 o 
  -1   2   5     6813.94     6666.87     44.96 o 
   0   2   5     8712.56     8394.88    109.34 o 
   1   2   5     3778.76     3479.30     32.25 o 
   2   2   5     1288.06     1116.61     36.86 o 
   3   2   5     1016.70      985.02     39.31 o 
   4   2   5     2240.14     2342.07     82.06 o 
   5   2   5      120.25      139.56     12.57 o 
   6   2   5        4.63       -3.19      3.19 o 
   7   2   5       29.82       39.56      8.44 o 
   8   2   5        3.34        6.88     11.79 o 
   9   2   5       13.96       18.18     13.51 o 
  10   2   5        0.57        6.14     10.32 o 
  -9   3   5       21.53        4.37      7.60 o 
  -8   3   5       47.60       42.21     11.89 o 
  -7   3   5       41.34       24.29      9.24 o 
  -6   3   5       92.23       75.63      8.77 o 
  -5   3   5       29.40       25.08      5.33 o 
  -4   3   5        2.56        5.08      3.68 o 
  -3   3   5     1292.25     1275.04     23.01 o 
  -2   3   5       63.89       78.02      6.98 o 
  -1   3   5      469.19      419.98      9.93 o 
   0   3   5     1538.49     1363.46     28.79 o 
   1   3   5        0.42        0.00      2.14 o 
   2   3   5     4110.63     4067.76     55.38 o 
   3   3   5     2505.35     2315.24     63.15 o 
   4   3   5      154.90      182.48     15.36 o 
   5   3   5      133.87      145.55     12.55 o 
   6   3   5      221.84      270.06     26.40 o 
   7   3   5      230.27      239.64     18.88 o 
   8   3   5       34.49       75.43     19.66 o 
   9   3   5       12.06       38.58     14.99 o 
  -9   4   5        0.36       -4.59     11.55 o 
  -8   4   5        5.09        9.07     12.78 o 
  -7   4   5      156.15      160.52     20.53 o 
  -6   4   5      124.25      140.05     13.84 o 
  -5   4   5      360.23      391.40     23.08 o 
  -4   4   5      623.89      647.64     27.78 o 
  -3   4   5        3.83       11.73      3.01 o 
  -2   4   5      352.06      275.61     14.86 o 
  -1   4   5     1246.32     1028.75     42.51 o 
   0   4   5      125.96      109.64      8.91 o 
   1   4   5      689.72      595.42     15.46 o 
   2   4   5        5.68        5.17      1.53 o 
   3   4   5       49.87       45.21     10.07 o 
   4   4   5      342.36      384.61     18.47 o 
   5   4   5      233.26      278.90     14.93 o 
   6   4   5       57.16       62.28      8.08 o 
   7   4   5       57.44       39.22      7.90 o 
   8   4   5       16.19        6.63      7.62 o 
   9   4   5       22.50       33.17     14.00 o 
  -8   5   5        0.18        3.46      6.25 o 
  -7   5   5        0.55       -7.32      7.32 o 
  -6   5   5      118.43      156.42     16.69 o 
  -5   5   5       53.21       44.06      8.13 o 
  -4   5   5      121.56      134.29     13.71 o 
  -3   5   5      430.50      414.16     19.41 o 
  -2   5   5      193.46      154.79     18.92 o 
  -1   5   5     2824.32     2666.10     74.94 o 
   0   5   5     1187.37     1011.26     81.70 o 
   1   5   5       97.97       71.78      6.16 o 
   2   5   5      158.69      143.83     15.11 o 
   3   5   5      796.22      872.27     23.90 o 
   4   5   5      191.18      194.57     10.36 o 
   5   5   5      419.69      403.12     19.04 o 
   6   5   5      140.95      143.96     11.75 o 
   7   5   5       48.17       40.37      8.20 o 
   8   5   5       23.79       31.53     12.04 o 
   9   5   5       56.52       37.10     14.74 o 
  -8   6   5       20.31        9.69      6.36 o 
  -7   6   5       47.62       52.33     18.43 o 
  -6   6   5        0.59        2.92      4.37 o 
  -5   6   5        0.28        4.80      4.90 o 
  -4   6   5       14.51       29.81      8.19 o 
  -3   6   5      530.65      436.41     34.97 o 
  -2   6   5      556.46      603.44     40.05 o 
  -1   6   5       46.92       82.56     15.23 o 
   0   6   5      524.42      537.93     25.55 o 
   1   6   5       16.16        9.91      3.72 o 
   2   6   5        0.00        4.87      1.77 o 
   3   6   5      120.28       98.05      6.26 o 
   4   6   5       63.14       56.35      5.72 o 
   5   6   5       37.55       39.78      5.29 o 
   6   6   5        2.35        0.83      7.25 o 
   7   6   5        0.77       -3.69      7.62 o 
   8   6   5       50.10       58.23     18.92 o 
   9   6   5       23.06       42.01     16.71 o 
  -8   7   5        4.49       -8.19     13.88 o 
  -7   7   5        4.26        6.79     13.39 o 
  -6   7   5       27.71       22.37      8.07 o 
  -5   7   5        0.86       -6.71     14.86 o 
  -4   7   5       95.61       92.71     18.80 o 
  -3   7   5      718.47      701.69     31.93 o 
  -2   7   5       41.42       28.26     10.32 o 
  -1   7   5       18.56       17.94      8.85 o 
   0   7   5       64.14       73.51      8.23 o 
   1   7   5       44.78       36.67      6.03 o 
   2   7   5       14.08       13.09      4.51 o 
   3   7   5       87.75      102.16     10.13 o 
   4   7   5       31.16       56.75      8.22 o 
   5   7   5      219.49      229.97     16.64 o 
   6   7   5       34.62       24.77      8.43 o 
   7   7   5       32.65       44.47     14.50 o 
   8   7   5        2.63        9.58     12.78 o 
  -7   8   5        0.00       -4.68      6.97 o 
  -6   8   5        0.98        1.88      4.72 o 
  -5   8   5       43.29       46.99     10.08 o 
  -4   8   5       13.99       13.34      9.21 o 
  -3   8   5      393.09      426.90     53.93 o 
  -2   8   5      476.99      456.02     40.05 o 
  -1   8   5       17.50       22.85     13.27 o 
   0   8   5      192.90      189.93     25.55 o 
   1   8   5      367.26      391.18     18.97 o 
   2   8   5      133.06      135.88     11.15 o 
   3   8   5       19.68       23.07      5.50 o 
   4   8   5       55.28       54.52      8.65 o 
   5   8   5      344.43      327.90     17.65 o 
   6   8   5      132.99      131.27     13.27 o 
   7   8   5       25.91       37.84     15.48 o 
   8   8   5        3.10       20.70     10.35 o 
  -7   9   5       12.34       24.34      9.90 o 
  -6   9   5       35.95       19.77      9.71 o 
  -5   9   5       43.17       19.30      7.29 o 
  -4   9   5       40.52       39.65      8.78 o 
  -3   9   5      177.49      182.42     17.49 o 
  -2   9   5       88.72      100.00     19.66 o 
  -1   9   5       19.92       29.73     12.29 o 
   0   9   5      104.06      133.66     22.60 o 
   1   9   5      240.15      310.81     33.17 o 
   2   9   5        1.51       -0.06      4.76 o 
   3   9   5        3.35        5.75      3.99 o 
   4   9   5       47.35       47.97      7.88 o 
   5   9   5       97.14      100.50     10.29 o 
   6   9   5        9.84        9.24      4.26 o 
   7   9   5        1.39       -4.29      5.21 o 
  -6  10   5       15.99       27.44      9.38 o 
  -5  10   5       47.75       47.19     10.73 o 
  -4  10   5       93.73       89.02     29.48 o 
  -3  10   5      208.19      184.77     29.98 o 
  -2  10   5       45.31       58.23     17.44 o 
  -1  10   5        0.21       -8.35      9.34 o 
   0  10   5        5.25       -3.93     10.32 o 
   1  10   5        2.06        4.14      6.33 o 
   2  10   5       60.42       86.93     14.31 o 
   3  10   5        0.19        1.25      4.75 o 
   4  10   5       16.05        8.47      4.62 o 
   5  10   5        3.81        6.10      4.10 o 
   6  10   5       16.00       21.80      6.79 o 
   7  10   5       36.88       32.95      9.32 o 
  -5  11   5        8.61        8.11      8.35 o 
  -4  11   5        0.00       -0.74      6.39 o 
  -3  11   5       74.58       70.76     21.38 o 
  -2  11   5       42.71       24.32     15.48 o 
  -1  11   5      434.76      459.46     47.17 o 
   0  11   5       88.37       79.85     20.39 o 
   1  11   5      199.61      157.86     28.38 o 
   2  11   5        2.81        0.06     14.37 o 
   3  11   5      120.25      123.43     26.90 o 
   4  11   5       24.29       22.55      7.36 o 
   5  11   5      120.88      138.30     14.79 o 
   6  11   5        0.06        6.30      7.64 o 
  -4  12   5       32.09       46.44     20.64 o 
  -3  12   5        1.37       27.27     15.97 o 
  -2  12   5       39.16       26.54     16.46 o 
  -1  12   5        1.67       -0.98      8.60 o 
   0  12   5       20.61        6.39     12.78 o 
   1  12   5       12.64       11.69      8.25 o 
   2  12   5        1.41       -2.86     14.13 o 
   3  12   5        3.23        8.06      6.73 o 
   4  12   5        7.36       23.57     18.92 o 
   5  12   5       29.21       29.42     10.49 o 
  -2  13   5        0.51        0.74     12.53 o 
  -1  13   5       13.42        3.44     11.79 o 
   0  13   5       51.04       66.83     21.62 o 
   1  13   5       10.34       -1.28      5.00 o 
   2  13   5       63.97       40.98     11.73 o 
   3  13   5        8.29       10.42      7.49 o 
  -2 -12   6       17.73       13.51      5.96 o 
  -1 -12   6        1.60        7.18      4.76 o 
   0 -12   6        1.12       -1.21     11.92 o 
   1 -12   6        1.10       -1.72      9.09 o 
   2 -12   6       42.72       72.97     23.59 o 
  -4 -11   6       57.23       39.52     12.04 o 
  -3 -11   6        0.07       -7.77      7.77 o 
  -2 -11   6        3.86       -5.30      5.30 o 
  -1 -11   6        0.33       -4.76      4.76 o 
   0 -11   6        0.56        0.23     11.67 o 
   1 -11   6        4.33       10.26      7.18 o 
   2 -11   6       38.48       30.71     16.22 o 
   3 -11   6       37.85       20.39     14.99 o 
   4 -11   6        0.24       -4.91     11.06 o 
  -5 -10   6        2.51       -4.44      5.72 o 
  -4 -10   6        2.83       -7.55      7.55 o 
  -3 -10   6       52.43       45.16     14.50 o 
  -2 -10   6       19.47       13.90      7.97 o 
  -1 -10   6       40.98       37.70      8.19 o 
   0 -10   6      174.63      188.02     20.41 o 
   1 -10   6       37.05       48.53     11.51 o 
   2 -10   6        1.21        6.37     14.37 o 
   3 -10   6       47.87       37.48     10.38 o 
   4 -10   6       14.41       13.54     18.67 o 
   5 -10   6        0.77       23.44     10.27 o 
  -6  -9   6       15.46       15.75      8.49 o 
  -5  -9   6        6.88       -5.14     18.30 o 
  -4  -9   6        1.72        6.35     15.60 o 
  -3  -9   6       21.26       37.58      9.76 o 
  -2  -9   6        0.14        8.65      6.67 o 
  -1  -9   6      124.70      155.50     14.32 o 
   0  -9   6       12.66       27.66      7.20 o 
   1  -9   6      199.35      196.77     19.37 o 
   2  -9   6      313.17      323.03     25.00 o 
   3  -9   6       22.75       10.28      7.24 o 
   4  -9   6        2.30       16.48      9.09 o 
   5  -9   6       26.93        8.26      7.66 o 
   6  -9   6        1.66       12.02      9.34 o 
  -7  -8   6        0.24      -13.76     13.76 o 
  -6  -8   6        1.99       16.87      8.32 o 
  -5  -8   6        1.40       -7.55      7.55 o 
  -4  -8   6       87.29       88.59     14.25 o 
  -3  -8   6       36.21       36.43      6.87 o 
  -2  -8   6       51.70       59.52      8.67 o 
  -1  -8   6        0.35       -5.32      9.21 o 
   0  -8   6      202.91      183.28     18.38 o 
   1  -8   6     1189.28     1177.08     44.89 o 
   2  -8   6      123.54      102.67     24.69 o 
   3  -8   6        0.13       16.95      8.35 o 
   4  -8   6        0.02       -4.74      5.07 o 
   5  -8   6       44.65       51.56     11.68 o 
   6  -8   6       16.01        4.41      5.13 o 
   7  -8   6        5.67       12.13      8.07 o 
  -7  -7   6        4.17       26.29     17.69 o 
  -6  -7   6        1.55        5.16      8.11 o 
  -5  -7   6       74.97       45.85      8.10 o 
  -4  -7   6       24.75       22.50      6.18 o 
  -3  -7   6       75.38       84.52      9.39 o 
  -2  -7   6      161.43      166.81     13.09 o 
  -1  -7   6       48.22       43.56      8.62 o 
   0  -7   6       39.92       39.35     10.69 o 
   1  -7   6       50.02       44.05      8.89 o 
   2  -7   6      941.28      937.69     39.15 o 
   3  -7   6      388.90      363.88     37.84 o 
   4  -7   6      112.12      110.35     15.18 o 
   5  -7   6       38.50       40.27     10.81 o 
   6  -7   6        2.99        1.87      5.20 o 
   7  -7   6      223.22      227.47     24.90 o 
   8  -7   6       10.55       25.57     11.16 o 
  -8  -6   6       20.81        8.11     11.30 o 
  -7  -6   6        0.67        4.42      8.35 o 
  -6  -6   6       44.31       48.36     15.60 o 
  -5  -6   6        4.83       10.91      4.93 o 
  -4  -6   6      278.19      233.14     16.29 o 
  -3  -6   6        3.23        6.41      2.97 o 
  -2  -6   6       72.94       70.05      8.03 o 
  -1  -6   6       98.82      103.09     12.03 o 
   0  -6   6        0.67        8.34      4.55 o 
   1  -6   6       77.64       62.73      9.79 o 
   2  -6   6      594.53      570.43     28.79 o 
   3  -6   6      461.84      432.43     38.82 o 
   4  -6   6        0.02        8.60     10.32 o 
   5  -6   6        6.48       26.19      8.54 o 
   6  -6   6       18.14       22.77      8.22 o 
   7  -6   6       14.27       63.30     22.48 o 
   8  -6   6      125.10      128.28     19.24 o 
  -8  -5   6        0.05      -12.29     12.29 o 
  -7  -5   6        3.44       15.72     11.06 o 
  -6  -5   6        0.80        8.30      6.23 o 
  -5  -5   6        0.00        9.56      6.21 o 
  -4  -5   6      204.20      216.05     14.93 o 
  -3  -5   6       42.21       45.77      5.34 o 
  -2  -5   6       87.78       89.59      7.24 o 
  -1  -5   6       35.12       49.85      8.15 o 
   0  -5   6      233.06      219.25     16.51 o 
   1  -5   6       74.38       55.40      8.68 o 
   2  -5   6        5.07        2.25      6.39 o 
   3  -5   6       30.08       42.01     12.04 o 
   4  -5   6      195.21      184.28     25.06 o 
   5  -5   6      117.83      122.38     17.08 o 
   6  -5   6       45.44       43.88     10.93 o 
   7  -5   6        0.05       -6.77      6.77 o 
   8  -5   6       16.18       12.50      6.88 o 
   9  -5   6        2.18       -0.08      6.05 o 
  -8  -4   6       31.57       38.08     17.20 o 
  -7  -4   6       11.26       16.67      8.24 o 
  -6  -4   6        1.21        8.78      7.37 o 
  -5  -4   6       31.37       40.31      6.43 o 
  -4  -4   6       69.41       81.77      7.09 o 
  -3  -4   6      862.03      918.01     20.05 o 
  -2  -4   6      228.88      256.55      9.73 o 
  -1  -4   6       59.82       48.10      5.25 o 
   0  -4   6        0.25        7.41      4.67 o 
   1  -4   6      461.28      426.68     21.80 o 
   2  -4   6      334.77      387.32     21.53 o 
   3  -4   6       43.73       49.63     13.51 o 
   4  -4   6        7.08        3.93      7.62 o 
   5  -4   6      235.68      289.57     22.24 o 
   6  -4   6      308.56      367.71     26.41 o 
   7  -4   6      162.81      154.26     18.65 o 
   8  -4   6        1.65        2.70      5.56 o 
   9  -4   6       71.41       58.48     21.62 o 
  -9  -3   6       14.32       10.81     13.76 o 
  -8  -3   6        1.62       -0.79     12.65 o 
  -7  -3   6        0.71        1.33      8.60 o 
  -6  -3   6       31.20       38.34      9.67 o 
  -5  -3   6       15.14       16.21      7.37 o 
  -4  -3   6      264.36      240.07     12.48 o 
  -3  -3   6       93.12       92.53      6.16 o 
  -2  -3   6      294.08      268.66     10.50 o 
  -1  -3   6       55.85       68.73      7.13 o 
   0  -3   6      811.16      790.05     22.20 o 
   1  -3   6        6.68       22.64      5.45 o 
   2  -3   6     1819.16     1989.93     65.85 o 
   3  -3   6       15.79        5.41      5.65 o 
   4  -3   6        0.81        2.95      6.39 o 
   5  -3   6      191.26      161.01     16.06 o 
   6  -3   6       42.72       54.89     10.57 o 
   7  -3   6      146.21      189.22     19.77 o 
   8  -3   6        0.93        4.47      5.66 o 
   9  -3   6       21.26       48.89     21.87 o 
  -9  -2   6       25.48       33.49     10.36 o 
  -8  -2   6       63.01       56.62     11.98 o 
  -7  -2   6      148.25      140.16     17.40 o 
  -6  -2   6      170.13      157.94     17.10 o 
  -5  -2   6        8.18        2.27      4.33 o 
  -4  -2   6       37.14       45.78      8.49 o 
  -3  -2   6      195.91      157.43      7.84 o 
  -2  -2   6      207.06      184.66      7.97 o 
  -1  -2   6        5.30        2.42      1.69 o 
   0  -2   6     7711.39     7681.24     72.59 o 
   1  -2   6      217.73      225.31     14.07 o 
   2  -2   6      100.17      122.11     15.72 o 
   3  -2   6      506.73      533.66     34.15 o 
   4  -2   6       79.78       94.84     14.99 o 
   5  -2   6       53.82       75.08     20.76 o 
   6  -2   6       79.27       63.17     10.07 o 
   7  -2   6      318.94      298.66     24.14 o 
   8  -2   6        3.13       14.10      7.49 o 
   9  -2   6       10.47       16.95     16.22 o 
  -9  -1   6       13.37        9.85      7.20 o 
  -8  -1   6       57.17       44.88     11.10 o 
  -7  -1   6      279.78      260.70     23.39 o 
  -6  -1   6      156.50      143.32     16.15 o 
  -5  -1   6        8.42        3.45      7.49 o 
  -4  -1   6      440.90      432.54     23.79 o 
  -3  -1   6       77.46       77.89      5.21 o 
  -2  -1   6       99.03       86.51      6.06 o 
  -1  -1   6       38.91       42.53      3.58 o 
   0  -1   6      904.09      968.79     21.60 o 
   1  -1   6      380.80      326.58     12.98 o 
   2  -1   6      745.07      804.43     37.35 o 
   3  -1   6      157.41      197.05     19.90 o 
   4  -1   6      922.87      993.86     47.17 o 
   5  -1   6        0.07        7.69      7.37 o 
   6  -1   6       89.14      118.86     16.83 o 
   7  -1   6      121.06      137.23     16.19 o 
   8  -1   6       24.88       14.55     12.53 o 
   9  -1   6       33.21       58.48     18.67 o 
  -9   0   6       11.17       22.21     20.27 o 
  -8   0   6        2.22       -3.69      5.82 o 
  -7   0   6        1.34       -1.47      6.38 o 
  -6   0   6       25.28       39.28      8.69 o 
  -5   0   6      132.84      123.30     13.98 o 
  -4   0   6        9.31       19.40      5.90 o 
  -3   0   6     1201.17     1246.35     27.53 o 
  -2   0   6     4220.76     4111.47     40.19 o 
  -1   0   6     5314.76     4888.16     51.73 o 
   0   0   6      659.54      792.24     14.16 o 
   1   0   6     4781.76     4647.46     54.94 o 
   2   0   6     2782.55     2593.13     64.37 o 
   3   0   6     2499.29     2259.96     64.62 o 
   4   0   6      148.00      155.53     18.18 o 
   5   0   6        8.26       12.63      5.84 o 
   6   0   6       41.78       37.14     10.07 o 
   7   0   6       38.03       22.85      7.30 o 
   8   0   6        0.11       -2.95      5.42 o 
   9   0   6       14.63       -7.37     12.29 o 
  10   0   6        6.85       15.72     14.50 o 
  -9   1   6       31.62       18.18     14.37 o 
  -8   1   6        9.80        3.69      5.36 o 
  -7   1   6       99.00       74.69     12.77 o 
  -6   1   6        0.37       -2.15      8.97 o 
  -5   1   6        2.22       -3.64      3.64 o 
  -4   1   6      338.26      350.08     12.91 o 
  -3   1   6      242.48      233.68     14.88 o 
  -2   1   6      115.51      115.02      7.10 o 
  -1   1   6       60.97       73.15      5.66 o 
   0   1   6     1963.53     1980.06     20.96 o 
   1   1   6      655.95      693.57     16.56 o 
   2   1   6       51.86       60.69     10.32 o 
   3   1   6       31.95       36.61      9.83 o 
   4   1   6     2105.94     2187.48     66.09 o 
   5   1   6        5.34        3.44      6.14 o 
   6   1   6      459.43      473.86     26.19 o 
   7   1   6       95.99      117.64     25.43 o 
   8   1   6       27.70       50.85     10.09 o 
   9   1   6       34.14       59.46     19.41 o 
  10   1   6       37.14       21.38     12.78 o 
  -9   2   6        2.50       -0.85      5.66 o 
  -8   2   6        6.23       14.12      7.18 o 
  -7   2   6       89.98       88.66     13.54 o 
  -6   2   6        1.76       12.25     13.15 o 
  -5   2   6      453.27      476.48     17.72 o 
  -4   2   6      924.72      946.05     23.44 o 
  -3   2   6     2445.13     2220.75     33.50 o 
  -2   2   6       29.92       28.33      4.79 o 
  -1   2   6      963.27      938.64     18.89 o 
   0   2   6       21.89       32.20      3.76 o 
   1   2   6      308.65      319.32      9.47 o 
   2   2   6       17.76       15.99      3.04 o 
   3   2   6       24.13       15.97      5.90 o 
   4   2   6      600.39      672.48     36.86 o 
   5   2   6      423.10      410.20     22.09 o 
   6   2   6      490.71      530.21     26.97 o 
   7   2   6        0.46        6.36      4.95 o 
   8   2   6       22.81        3.44      8.11 o 
   9   2   6       47.47       53.56     17.20 o 
  10   2   6       35.75       26.78     13.51 o 
  -9   3   6        0.95        7.86      7.86 o 
  -8   3   6        9.16       10.61     10.81 o 
  -7   3   6       59.41       75.27     10.69 o 
  -6   3   6        2.31        8.21      5.00 o 
  -5   3   6      254.72      246.70     12.48 o 
  -4   3   6      486.90      504.93     18.30 o 
  -3   3   6      107.02       98.25      7.65 o 
  -2   3   6        3.58        9.59      2.52 o 
  -1   3   6       80.31       72.33      5.03 o 
   0   3   6       21.92       29.42      5.42 o 
   1   3   6      349.62      421.62     13.04 o 
   2   3   6     5342.70     5253.36     43.14 o 
   3   3   6     1125.98     1351.84     36.05 o 
   4   3   6     1105.21     1096.32     47.91 o 
   5   3   6      218.80      244.97     29.61 o 
   6   3   6        0.04        5.22      4.54 o 
   7   3   6        4.73        3.00      3.60 o 
   8   3   6        0.08       -8.85      8.85 o 
   9   3   6       22.16       43.24     16.46 o 
  -8   4   6        4.02       -7.35      7.35 o 
  -7   4   6       32.97       17.01      5.74 o 
  -6   4   6       22.24       16.21      4.26 o 
  -5   4   6       10.78       10.05      3.94 o 
  -4   4   6       17.94       21.73      3.93 o 
  -3   4   6      129.05      116.78      8.04 o 
  -2   4   6        0.29        0.42      1.41 o 
  -1   4   6      838.41      836.77     31.82 o 
   0   4   6       81.29      124.52     10.14 o 
   1   4   6      252.17      229.17     10.19 o 
   2   4   6       88.05       86.13      5.57 o 
   3   4   6      480.24      441.47     32.06 o 
   4   4   6      129.74      145.53     12.39 o 
   5   4   6      236.52      248.46     14.47 o 
   6   4   6      100.72      126.35     11.10 o 
   7   4   6       14.81        3.36      3.52 o 
   8   4   6       11.03        1.23      7.13 o 
   9   4   6        3.68        0.74     10.57 o 
  -8   5   6        7.63        4.53      7.67 o 
  -7   5   6        8.12        2.46      7.20 o 
  -6   5   6       13.53       16.58      5.21 o 
  -5   5   6       63.71       49.79      7.09 o 
  -4   5   6      105.02       98.24      8.21 o 
  -3   5   6       16.36       14.87      3.15 o 
  -2   5   6      125.67      142.51     18.43 o 
  -1   5   6      328.17      388.21     28.99 o 
   0   5   6     1211.51     1145.03     49.62 o 
   1   5   6       32.49       39.01      4.81 o 
   2   5   6      738.40      684.28     36.08 o 
   3   5   6       59.61       53.48      8.60 o 
   4   5   6        0.16       -0.48      2.36 o 
   5   5   6      245.41      236.36     12.70 o 
   6   5   6        2.41        5.51      3.72 o 
   7   5   6        6.38        7.13      3.77 o 
   8   5   6        0.80        5.62      6.51 o 
   9   5   6        0.77        1.47      8.85 o 
  -8   6   6        1.64       -0.65      6.76 o 
  -7   6   6        3.77       -0.88     15.72 o 
  -6   6   6        2.30       16.51      5.43 o 
  -5   6   6        0.67        1.72      4.54 o 
  -4   6   6        8.81        8.33      6.42 o 
  -3   6   6       10.64        5.41      7.13 o 
  -2   6   6        8.15        9.58      6.88 o 
  -1   6   6      385.78      469.04     34.89 o 
   0   6   6     1591.68     1776.17     66.34 o 
   1   6   6       37.84       46.86      5.71 o 
   2   6   6        0.74        2.70      2.67 o 
   3   6   6      212.04      224.45     11.49 o 
   4   6   6      271.22      225.86     11.26 o 
   5   6   6        3.95        1.16      2.83 o 
   6   6   6        0.13       -1.38      4.31 o 
   7   6   6        0.21       -0.61      4.80 o 
   8   6   6        0.51        9.83      9.34 o 
   9   6   6       20.33       16.22     15.72 o 
  -7   7   6        0.70       -1.47      7.02 o 
  -6   7   6        9.59       13.32      7.62 o 
  -5   7   6       86.64      109.02     14.57 o 
  -4   7   6      114.02      119.20     13.80 o 
  -3   7   6        7.54        4.67      7.13 o 
  -2   7   6       92.41       56.76     14.00 o 
  -1   7   6      594.42      563.64     41.28 o 
   0   7   6     2349.94     1993.20    218.06 o 
   1   7   6       84.80       72.32      8.38 o 
   2   7   6       11.70       17.47      2.98 o 
   3   7   6        0.08        3.47      4.14 o 
   4   7   6      348.54      361.24     20.04 o 
   5   7   6      110.27      105.68     11.70 o 
   6   7   6      245.96      249.64     23.73 o 
   7   7   6       21.09       20.39     11.06 o 
   8   7   6        8.89        2.95      7.62 o 
  -7   8   6        0.00      -14.25     14.25 o 
  -6   8   6       41.40       45.23     11.73 o 
  -5   8   6       20.49       26.91      8.95 o 
  -4   8   6      250.33      256.51     31.70 o 
  -3   8   6       11.90        9.09     10.32 o 
  -2   8   6      206.74      219.41     28.99 o 
  -1   8   6      397.71      442.75     39.07 o 
   0   8   6       13.06       24.32     10.32 o 
   1   8   6        0.01        6.88      3.47 o 
   2   8   6        4.28        3.22      3.54 o 
   3   8   6      190.98      222.20     23.18 o 
   4   8   6      653.65      639.09     28.02 o 
   5   8   6        0.07        9.21      5.90 o 
   6   8   6       37.13       52.09      9.16 o 
   7   8   6       10.94       46.68     17.20 o 
   8   8   6       81.94       79.36     22.60 o 
  -6   9   6       37.60       52.19     11.85 o 
  -5   9   6        1.16        0.49      7.86 o 
  -4   9   6       93.72       64.37     17.20 o 
  -3   9   6        8.91       19.90     10.57 o 
  -2   9   6        8.17       20.39     13.51 o 
  -1   9   6       32.29       36.61     13.51 o 
   0   9   6      354.15      339.31     35.63 o 
   1   9   6       69.04       40.48     10.57 o 
   2   9   6       35.18       33.19      6.29 o 
   3   9   6        8.37        6.68      4.72 o 
   4   9   6      376.97      386.64     21.73 o 
   5   9   6       63.30       60.09      8.22 o 
   6   9   6       60.02       67.50      9.08 o 
   7   9   6       28.75       62.57     11.23 o 
  -6  10   6       42.08       48.65     17.20 o 
  -5  10   6      210.49      220.15     33.91 o 
  -4  10   6       79.09       60.93     18.43 o 
  -3  10   6       22.66       19.41     11.06 o 
  -2  10   6       18.80       12.78     10.81 o 
  -1  10   6      188.20      207.62     29.73 o 
   0  10   6       22.54       22.85     13.02 o 
   1  10   6       95.20       94.12     14.40 o 
   2  10   6      101.60       85.01     13.75 o 
   3  10   6        0.00       -3.93      5.80 o 
   4  10   6        7.32        8.84      3.94 o 
   5  10   6       25.54       25.45      6.87 o 
   6  10   6       17.42        9.44      4.90 o 
   7  10   6       23.07       29.48      8.12 o 
  -5  11   6      158.49      160.93     31.20 o 
  -4  11   6       47.43       67.57     20.39 o 
  -3  11   6       18.88       31.45     18.92 o 
  -2  11   6       35.75       65.36     19.66 o 
  -1  11   6        6.76        4.67      8.85 o 
   0  11   6       70.80       86.98     22.60 o 
   1  11   6      195.86      200.34     21.92 o 
   2  11   6      101.37      124.84     17.70 o 
   3  11   6        5.34        5.17      7.37 o 
   4  11   6        6.33       11.18      7.49 o 
   5  11   6       29.67       37.35     15.97 o 
   6  11   6        0.27        7.08      9.05 o 
  -4  12   6      137.78      147.18     30.22 o 
  -3  12   6        3.01       11.79     14.00 o 
  -2  12   6        0.27       14.25     11.55 o 
  -1  12   6       42.02       47.91     17.94 o 
   0  12   6       23.98       26.29     15.72 o 
   1  12   6       24.39       21.19     10.44 o 
   2  12   6        0.12        7.84      9.46 o 
   3  12   6       75.87      100.99     16.96 o 
   4  12   6       40.67       50.70     11.88 o 
   5  12   6       24.16       29.49      9.49 o 
  -2  13   6       36.37       55.28     19.16 o 
  -1  13   6        0.18       -5.41     11.79 o 
   0  13   6        3.26       -2.95      9.09 o 
   1  13   6        0.84        8.65      7.29 o 
   2  13   6       35.63       43.06     12.63 o 
   3  13   6        6.33        3.66     13.15 o 
  -1 -12   7        6.68        9.15      9.95 o 
   0 -12   7        3.65       12.69      7.54 o 
   1 -12   7       37.04       42.85     10.86 o 
   2 -12   7        0.12       -9.83     14.74 o 
  -3 -11   7       19.53       25.40     10.14 o 
  -2 -11   7       67.61       60.63     10.49 o 
  -1 -11   7        0.15       -3.10      5.55 o 
   0 -11   7      214.37      238.14     24.31 o 
   1 -11   7       97.95       94.30     23.71 o 
   2 -11   7      118.14      114.74     26.29 o 
   3 -11   7       16.25        7.13      9.83 o 
   4 -11   7        4.55       16.22     15.23 o 
  -5 -10   7        3.45        0.49      5.65 o 
  -4 -10   7       64.11       83.59     15.49 o 
  -3 -10   7        0.06       -4.91      6.06 o 
  -2 -10   7       14.24       34.95      8.15 o 
  -1 -10   7        4.68        3.21      5.85 o 
   0 -10   7       44.34       30.17     15.72 o 
   1 -10   7      248.34      245.99     23.45 o 
   2 -10   7      223.45      242.19     23.72 o 
   3 -10   7       90.44       76.75     14.13 o 
   4 -10   7        0.01        2.09      7.26 o 
   5 -10   7        1.52       -5.88      6.57 o 
  -6  -9   7        3.14       -1.47      6.85 o 
  -5  -9   7       19.13       23.64      9.15 o 
  -4  -9   7       31.89       21.38      9.56 o 
  -3  -9   7        9.07       -2.33      5.91 o 
  -2  -9   7        1.94       -3.10      4.57 o 
  -1  -9   7      376.75      398.71     23.17 o 
   0  -9   7       44.15       49.41     21.74 o 
   1  -9   7       35.06       35.24      9.72 o 
   2  -9   7       28.67       18.47      8.91 o 
   3  -9   7       10.82        3.19      8.11 o 
   4  -9   7       29.77       41.11     14.13 o 
   5  -9   7        0.87        1.11     11.79 o 
   6  -9   7        3.46        4.15      5.73 o 
  -6  -8   7        0.08        9.83     23.59 o 
  -5  -8   7        4.80       10.15      7.54 o 
  -4  -8   7       74.57       78.06     13.71 o 
  -3  -8   7        2.90       -2.98      9.21 o 
  -2  -8   7      508.60      498.11     23.97 o 
  -1  -8   7      376.49      379.82     21.18 o 
   0  -8   7       11.24       10.70      5.45 o 
   1  -8   7      727.17      677.44     35.40 o 
   2  -8   7        1.83        3.37      7.86 o 
   3  -8   7       88.24       76.41     19.66 o 
   4  -8   7        3.73        3.48      7.37 o 
   5  -8   7        7.40        7.63      6.32 o 
   6  -8   7       11.09       14.92     10.06 o 
   7  -8   7       84.26       92.24     16.72 o 
  -7  -7   7        0.66       -7.13     11.06 o 
  -6  -7   7        0.90        7.13     12.78 o 
  -5  -7   7        1.98       14.94      6.01 o 
  -4  -7   7       17.23       22.08      6.23 o 
  -3  -7   7       51.04       45.69      7.25 o 
  -2  -7   7       87.83       98.12     10.48 o 
  -1  -7   7       36.58       43.84      7.26 o 
   0  -7   7      309.39      278.44     17.49 o 
   1  -7   7       27.53       30.68      7.61 o 
   2  -7   7       27.53       12.88      5.79 o 
   3  -7   7        9.85       -3.44      9.09 o 
   4  -7   7       25.10        5.41      7.37 o 
   5  -7   7       14.39        7.98      6.33 o 
   6  -7   7       53.75       44.78     12.13 o 
   7  -7   7        1.30       17.64      8.35 o 
   8  -7   7       48.91       48.30     29.85 o 
  -7  -6   7       12.11        7.13     11.55 o 
  -6  -6   7        0.04       -0.86      6.25 o 
  -5  -6   7        1.35        5.68      3.91 o 
  -4  -6   7       15.91        4.32      5.23 o 
  -3  -6   7       71.02       85.03      7.65 o 
  -2  -6   7      474.38      507.71     18.48 o 
  -1  -6   7      132.53      126.50      9.22 o 
   0  -6   7       31.98       32.29      7.45 o 
   1  -6   7      331.44      336.71     22.50 o 
   2  -6   7        7.16        3.04      4.90 o 
   3  -6   7      114.58      118.43     21.38 o 
   4  -6   7        1.80       -1.47      6.63 o 
   5  -6   7       93.15       70.31     12.07 o 
   6  -6   7       30.75       42.01     10.31 o 
   7  -6   7       71.40       30.69      9.29 o 
   8  -6   7       46.54       38.18     11.45 o 
  -8  -5   7        8.62       32.19     16.46 o 
  -7  -5   7       89.14       87.13     14.79 o 
  -6  -5   7        6.42       11.31      8.23 o 
  -5  -5   7        3.04        2.29      4.74 o 
  -4  -5   7        0.02        0.49      4.69 o 
  -3  -5   7        2.64        2.44      2.83 o 
  -2  -5   7      351.41      362.21     14.57 o 
  -1  -5   7      566.19      593.86     21.82 o 
   0  -5   7      682.84      662.61     29.58 o 
   1  -5   7        0.09        4.07      4.72 o 
   2  -5   7        0.18        8.23      4.52 o 
   3  -5   7      255.88      295.33     30.96 o 
   4  -5   7       76.86       77.64     17.69 o 
   5  -5   7        0.56       -1.79      5.25 o 
   6  -5   7       32.22       29.95      8.92 o 
   7  -5   7       66.89       88.53     14.99 o 
   8  -5   7       20.81       11.38     16.34 o 
  -8  -4   7        9.69      -12.04     12.04 o 
  -7  -4   7       13.81       28.47     10.19 o 
  -6  -4   7       58.79       59.07     11.85 o 
  -5  -4   7      173.13      164.43     17.53 o 
  -4  -4   7        2.94        8.69      5.19 o 
  -3  -4   7      219.91      199.94      9.76 o 
  -2  -4   7      652.88      653.16     18.41 o 
  -1  -4   7      134.56      108.77      7.79 o 
   0  -4   7      261.08      290.95     18.33 o 
   1  -4   7       13.06       21.08      6.31 o 
   2  -4   7      572.36      559.56     26.84 o 
   3  -4   7       50.04       49.39     12.78 o 
   4  -4   7      155.04      103.19     18.92 o 
   5  -4   7        1.44       11.06      8.60 o 
   6  -4   7        0.20        9.38      5.82 o 
   7  -4   7        6.79        8.91      8.35 o 
   8  -4   7        0.11        5.66      5.45 o 
   9  -4   7       10.98       18.44      7.96 o 
  -8  -3   7       68.38       69.85     24.08 o 
  -7  -3   7      126.01      118.30     16.81 o 
  -6  -3   7      121.80      133.31     16.46 o 
  -5  -3   7       36.49       13.84      6.49 o 
  -4  -3   7      368.66      350.47     14.46 o 
  -3  -3   7      544.91      581.75     21.15 o 
  -2  -3   7      801.14      792.33     18.77 o 
  -1  -3   7      476.02      591.26     16.07 o 
   0  -3   7       83.44       84.09      8.07 o 
   1  -3   7     1821.65     2098.28     47.04 o 
   2  -3   7        3.09       -0.49      5.65 o 
   3  -3   7      787.70      897.06     48.16 o 
   4  -3   7      250.73      315.48     29.73 o 
   5  -3   7        1.91       15.48      9.09 o 
   6  -3   7      161.62      184.64     19.18 o 
   7  -3   7       39.31       32.12      8.62 o 
   8  -3   7       53.72       49.48     11.79 o 
   9  -3   7        2.43       -1.97      9.83 o 
  -8  -2   7       60.82       61.68     12.38 o 
  -7  -2   7        0.71        9.99      8.11 o 
  -6  -2   7       80.30       71.10     12.45 o 
  -5  -2   7       22.12       14.09      9.95 o 
  -4  -2   7      191.63      199.74     17.72 o 
  -3  -2   7      296.48      256.31     19.04 o 
  -2  -2   7        1.65        7.25      2.02 o 
  -1  -2   7      552.29      504.95     13.34 o 
   0  -2   7     1510.14     1558.69     30.75 o 
   1  -2   7     1935.89     1692.53     82.56 o 
   2  -2   7       53.07       83.29     13.27 o 
   3  -2   7      481.42      445.70     32.43 o 
   4  -2   7       87.63       86.73     16.71 o 
   5  -2   7      295.76      258.23     27.27 o 
   6  -2   7       45.96       45.82      9.08 o 
   7  -2   7       17.94        1.48     15.60 o 
   8  -2   7        0.21       14.40      8.14 o 
   9  -2   7       11.01       24.08     17.20 o 
  -9  -1   7       10.78        8.85      6.50 o 
  -8  -1   7       32.67       42.54     10.58 o 
  -7  -1   7       42.96       41.46     10.46 o 
  -6  -1   7        1.15        5.42      4.31 o 
  -5  -1   7       57.19       60.76     10.50 o 
  -4  -1   7      242.43      280.92     20.05 o 
  -3  -1   7       25.07       29.26      3.69 o 
  -2  -1   7      135.31      120.63     10.32 o 
  -1  -1   7     1259.02     1196.81     17.76 o 
   0  -1   7       21.02       19.74      2.62 o 
   1  -1   7     2130.50     2119.65     34.94 o 
   2  -1   7      873.79      983.30     43.49 o 
   3  -1   7      115.32      154.55     18.43 o 
   4  -1   7     1771.55     1957.75     69.04 o 
   5  -1   7       50.92       66.83     14.25 o 
   6  -1   7       56.17       61.25     10.49 o 
   7  -1   7       36.56       45.97      9.47 o 
   8  -1   7        1.70        3.31     12.04 o 
   9  -1   7       15.64       44.23     19.90 o 
  -9   0   7        4.18       19.73     15.97 o 
  -8   0   7        0.06        7.87      5.30 o 
  -7   0   7        2.63        6.95      7.48 o 
  -6   0   7       44.89       36.63     16.58 o 
  -5   0   7       19.98       27.28      7.38 o 
  -4   0   7       85.43       77.11     10.50 o 
  -3   0   7     1195.76     1207.61     22.76 o 
  -2   0   7      552.81      498.28     15.45 o 
  -1   0   7     1835.76     1856.62     30.55 o 
   0   0   7        6.22        6.50      2.31 o 
   1   0   7      677.87      668.16     18.53 o 
   2   0   7     1958.80     1826.30     57.49 o 
   3   0   7     4810.49     4632.45     98.03 o 
   4   0   7     1578.87     1516.22     59.46 o 
   5   0   7        9.34        1.47      5.16 o 
   6   0   7      220.16      204.74     18.19 o 
   7   0   7       37.57       34.50      9.09 o 
   8   0   7        2.66       11.13      7.02 o 
   9   0   7        2.00       23.59     14.99 o 
  -9   1   7       14.01       28.99     11.92 o 
  -8   1   7       15.46       25.75     15.23 o 
  -7   1   7       52.19       42.00      9.20 o 
  -6   1   7       71.75       70.62     11.58 o 
  -5   1   7      142.24      118.01     13.67 o 
  -4   1   7       52.94       39.33      5.09 o 
  -3   1   7       96.51       94.10      6.89 o 
  -2   1   7      618.11      618.74     16.93 o 
  -1   1   7      103.16      138.22      6.90 o 
   0   1   7     3200.09     3454.21     32.76 o 
   1   1   7     1055.15     1035.95     21.57 o 
   2   1   7     1488.76     1582.19     34.46 o 
   3   1   7      130.15      109.34     15.48 o 
   4   1   7     1267.95     1353.32     54.55 o 
   5   1   7        9.65        8.85      8.35 o 
   6   1   7      161.95      197.79     17.94 o 
   7   1   7       54.43       66.76     12.90 o 
   8   1   7        2.73       -1.97      5.82 o 
   9   1   7        4.61        9.58      9.34 o 
  -9   2   7        1.32        5.36      7.32 o 
  -8   2   7       13.97       15.72      9.34 o 
  -7   2   7      179.74      160.75     19.25 o 
  -6   2   7      134.73      131.37     15.44 o 
  -5   2   7      120.14      111.11      8.81 o 
  -4   2   7       15.52       15.53      3.68 o 
  -3   2   7      223.80      202.01     10.67 o 
  -2   2   7        7.98       10.93      2.85 o 
  -1   2   7     3105.22     2925.67     35.79 o 
   0   2   7     3465.06     3644.18     30.13 o 
   1   2   7     5202.50     5016.56     38.74 o 
   2   2   7      373.59      412.22     14.64 o 
   3   2   7      120.00       87.22     14.50 o 
   4   2   7        1.73       11.55      6.88 o 
   5   2   7        0.17        3.00      4.51 o 
   6   2   7        0.17        3.16      4.25 o 
   7   2   7        1.44       13.15      6.15 o 
   8   2   7       40.05       22.85      8.85 o 
   9   2   7       54.25       43.49     16.22 o 
  -8   3   7       10.81       11.39      6.43 o 
  -7   3   7       16.80       16.44      7.56 o 
  -6   3   7      183.98      202.00     29.24 o 
  -5   3   7      253.28      313.03     15.44 o 
  -4   3   7      160.09      167.81     10.70 o 
  -3   3   7      326.88      351.46     14.27 o 
  -2   3   7      605.23      596.47     16.75 o 
  -1   3   7      318.03      333.81     11.59 o 
   0   3   7     1819.07     1727.82     36.66 o 
   1   3   7     6374.23     6902.44     49.10 o 
   2   3   7       20.14       15.01      4.57 o 
   3   3   7      643.85      688.69     26.47 o 
   4   3   7      287.30      300.25     27.03 o 
   5   3   7      105.93       96.83     11.20 o 
   6   3   7        0.68        0.60      5.04 o 
   7   3   7       32.02       26.96      6.85 o 
   8   3   7      106.40      104.42     22.11 o 
   9   3   7        2.52       -6.88      9.83 o 
  -8   4   7       16.50        5.65      9.09 o 
  -7   4   7       22.45       18.92     12.29 o 
  -6   4   7        1.59        7.17      4.45 o 
  -5   4   7       17.65       10.78      3.28 o 
  -4   4   7       17.53       20.78      4.67 o 
  -3   4   7      602.90      525.77     17.95 o 
  -2   4   7     1647.97     1741.98     26.34 o 
  -1   4   7        3.98       -1.60      3.69 o 
   0   4   7     3213.56     3458.05     54.08 o 
   1   4   7        3.61        5.09      2.39 o 
   2   4   7     1148.79     1147.86     22.26 o 
   3   4   7      992.09     1053.84     34.05 o 
   4   4   7       20.37       21.23      7.13 o 
   5   4   7       22.35       13.09      6.41 o 
   6   4   7       14.39       11.05      4.63 o 
   7   4   7       36.38       38.51      7.34 o 
   8   4   7       16.67        8.85      9.09 o 
   9   4   7       23.81       10.32      9.83 o 
  -8   5   7        0.88       -2.46      9.34 o 
  -7   5   7       24.68        3.19      6.88 o 
  -6   5   7        5.30        2.57      6.39 o 
  -5   5   7        3.90        7.79     12.16 o 
  -4   5   7        5.34        5.62      2.76 o 
  -3   5   7      578.75      534.39     28.96 o 
  -2   5   7      887.78      855.40     31.94 o 
  -1   5   7      696.90      614.01     25.70 o 
   0   5   7      154.42      176.26     13.64 o 
   1   5   7     1691.61     1662.81     30.53 o 
   2   5   7        0.52        0.29      1.99 o 
   3   5   7      442.74      441.39     23.45 o 
   4   5   7       20.93       19.58      3.94 o 
   5   5   7      156.33      135.93     11.15 o 
   6   5   7       91.68       75.71      9.90 o 
   7   5   7       25.25       40.34      7.56 o 
   8   5   7       74.93       75.25     13.58 o 
   9   5   7        0.11       11.06     10.32 o 
  -8   6   7        1.48       -3.44      8.11 o 
  -7   6   7        0.63       30.22     14.50 o 
  -6   6   7       26.97       28.47      7.90 o 
  -5   6   7       10.95        7.17      4.80 o 
  -4   6   7        8.14        9.87      5.56 o 
  -3   6   7       34.38       33.77      7.89 o 
  -2   6   7       88.31       98.18     11.97 o 
  -1   6   7      169.16      180.87     22.11 o 
   0   6   7       48.85       46.24      9.09 o 
   1   6   7      192.08      224.68     12.20 o 
   2   6   7      199.75      242.09     11.00 o 
   3   6   7       52.96       46.22      7.26 o 
   4   6   7      469.11      468.74     16.86 o 
   5   6   7      196.17      198.11     11.95 o 
   6   6   7       27.85       19.39     16.95 o 
   7   6   7       29.17       46.75      9.79 o 
   8   6   7        5.57        4.18      7.86 o 
   9   6   7        2.04       -5.16      8.60 o 
  -7   7   7        7.01       -1.23      7.37 o 
  -6   7   7        2.48        9.30     13.02 o 
  -5   7   7       22.30       13.97      5.25 o 
  -4   7   7       84.21       81.82     16.46 o 
  -3   7   7      401.53      400.98     36.86 o 
  -2   7   7        4.70        9.34     10.32 o 
  -1   7   7      118.87      132.19     21.13 o 
   0   7   7       32.21       36.63      7.79 o 
   1   7   7        4.01        6.19      1.96 o 
   2   7   7      467.43      451.78     16.20 o 
   3   7   7       73.10       68.63      9.08 o 
   4   7   7       43.86       41.95      8.07 o 
   5   7   7        9.42        9.93      5.05 o 
   6   7   7       21.20        3.26      4.64 o 
   7   7   7       16.48        9.03      4.60 o 
   8   7   7        2.77       16.46     11.30 o 
  -7   8   7        2.63        6.88     12.04 o 
  -6   8   7       39.67       50.98     12.07 o 
  -5   8   7       77.52       88.94     19.66 o 
  -4   8   7      122.32      125.06     22.60 o 
  -3   8   7       86.52      101.72     20.39 o 
  -2   8   7      255.37      236.36     29.48 o 
  -1   8   7       21.50       14.99     11.06 o 
   0   8   7      223.12      239.31     28.75 o 
   1   8   7       15.23       14.29      4.54 o 
   2   8   7     1343.94     1363.72     33.93 o 
   3   8   7      313.76      318.30     23.98 o 
   4   8   7      131.02      140.08     13.87 o 
   5   8   7        2.60       -0.68      4.02 o 
   6   8   7      291.68      276.40     20.28 o 
   7   8   7       14.81       47.91     17.94 o 
   8   8   7        1.53       20.88     14.25 o 
  -6   9   7        2.93        7.37      9.83 o 
  -5   9   7       30.82       57.25     16.46 o 
  -4   9   7       54.61       63.39     18.43 o 
  -3   9   7        0.04        6.14      7.13 o 
  -2   9   7       32.04       45.95     16.46 o 
  -1   9   7        1.62        0.00      6.14 o 
   0   9   7      196.96      284.77     33.42 o 
   1   9   7      240.76      248.56     15.56 o 
   2   9   7      295.60      352.77     26.40 o 
   3   9   7        4.20        8.33      4.23 o 
   4   9   7      336.42      342.07     20.50 o 
   5   9   7      230.27      218.19     15.23 o 
   6   9   7      159.75      132.94     12.57 o 
   7   9   7       14.95       26.78     13.02 o 
  -6  10   7       11.25       24.57     13.76 o 
  -5  10   7      102.46      115.48     25.55 o 
  -4  10   7       17.07        8.11      9.09 o 
  -3  10   7       11.35       35.14     15.72 o 
  -2  10   7       25.15       20.39     11.06 o 
  -1  10   7       10.73       32.43     14.25 o 
   0  10   7       16.65       17.94     14.25 o 
   1  10   7      142.35      140.58     17.60 o 
   2  10   7      478.40      495.25     32.47 o 
   3  10   7        3.28       -1.17      5.37 o 
   4  10   7      188.84      161.61     19.80 o 
   5  10   7        0.91        4.25      5.29 o 
   6  10   7        0.13        3.15      3.70 o 
   7  10   7        5.33        4.24      4.54 o 
  -5  11   7        1.65        3.19      9.58 o 
  -4  11   7      143.96      148.89     28.99 o 
  -3  11   7        7.27      -10.07     10.07 o 
  -2  11   7        0.21       -0.98      6.88 o 
  -1  11   7      119.95      137.59     27.27 o 
   0  11   7       10.19       19.66     12.78 o 
   1  11   7      233.61      284.46     26.13 o 
   2  11   7       25.69       19.16      7.77 o 
   3  11   7        2.77        3.84      5.62 o 
   4  11   7       11.71       17.16     10.06 o 
   5  11   7       10.06        3.56      7.62 o 
   6  11   7        0.65        9.81      7.36 o 
  -3  12   7        0.34       12.04     12.53 o 
  -2  12   7        0.01        7.13     10.81 o 
  -1  12   7        4.86       15.97     13.27 o 
   0  12   7        0.00       11.55     13.02 o 
   1  12   7      297.46      367.76     63.02 o 
   2  12   7      106.10      135.82     19.61 o 
   3  12   7       72.40      100.43     17.81 o 
   4  12   7        2.78        5.13     10.07 o 
   5  12   7        0.13       -1.06      8.86 o 
  -2  13   7        0.00        4.18      9.58 o 
  -1  13   7       13.27       -8.85     11.06 o 
   0  13   7      135.24      143.49     30.71 o 
   1  13   7       21.56       20.80      9.49 o 
   2  13   7      117.26      110.60     18.75 o 
   3  13   7       20.32       28.29      9.72 o 
  -3 -11   8        4.91        4.33      7.00 o 
  -2 -11   8       11.17       29.06     10.86 o 
  -1 -11   8        5.83        5.33      5.24 o 
   0 -11   8       10.52        0.94     18.06 o 
   1 -11   8       26.40       13.82      8.95 o 
   2 -11   8       60.26       42.75     17.69 o 
   3 -11   8        1.06        7.13     11.79 o 
  -4 -10   8        0.03        6.87      6.42 o 
  -3 -10   8       27.34       11.74      6.72 o 
  -2 -10   8       71.46       78.11     11.39 o 
  -1 -10   8       32.03       44.20      9.25 o 
   0 -10   8       11.04       12.45      7.91 o 
   1 -10   8        0.10        1.64      5.45 o 
   2 -10   8      357.59      312.30     28.75 o 
   3 -10   8        1.70       25.06     15.48 o 
   4 -10   8        2.49        5.60     10.69 o 
   5 -10   8        7.50        6.80     13.27 o 
  -5  -9   8        6.26       10.84     11.55 o 
  -4  -9   8        7.43        5.73      9.95 o 
  -3  -9   8       69.75       57.46     12.04 o 
  -2  -9   8        2.84       -1.41      7.28 o 
  -1  -9   8      133.88      123.58     13.32 o 
   0  -9   8        2.42        1.34      5.84 o 
   1  -9   8      126.07      119.98     15.89 o 
   2  -9   8        8.74       -4.99      4.99 o 
   3  -9   8       29.94       25.56     10.31 o 
   4  -9   8        5.13       15.24      6.33 o 
   5  -9   8        4.63       -3.95      5.99 o 
   6  -9   8        1.14       -6.97      7.14 o 
  -6  -8   8        3.95       53.32     21.38 o 
  -5  -8   8        7.69       11.86      6.94 o 
  -4  -8   8       32.04       37.89     10.62 o 
  -3  -8   8      246.01      270.30     24.19 o 
  -2  -8   8      204.57      156.48     16.16 o 
  -1  -8   8      457.60      533.61     25.45 o 
   0  -8   8      492.61      488.14     30.47 o 
   1  -8   8        7.67        3.63      4.89 o 
   2  -8   8      144.28      143.39     17.68 o 
   3  -8   8       21.49       21.38     12.53 o 
   4  -8   8        6.34        3.44      9.58 o 
   5  -8   8       14.48       13.33      6.08 o 
   6  -8   8        4.23       -4.16      6.64 o 
   7  -8   8        0.50        9.33      9.71 o 
  -7  -7   8        0.36       -2.46     10.81 o 
  -6  -7   8        3.78        2.21     11.06 o 
  -5  -7   8       51.60       55.14     12.71 o 
  -4  -7   8        1.86        2.89      4.06 o 
  -3  -7   8       34.51       39.81      8.05 o 
  -2  -7   8       34.70       51.52      7.69 o 
  -1  -7   8      498.30      517.19     23.57 o 
   0  -7   8     1246.16     1279.64     46.82 o 
   1  -7   8      200.75      214.03     19.54 o 
   2  -7   8        0.27        0.15      5.20 o 
   3  -7   8       64.62       35.63     13.02 o 
   4  -7   8      125.22       81.57     19.66 o 
   5  -7   8        0.31        8.97      8.51 o 
   6  -7   8        0.99        0.28      6.13 o 
   7  -7   8       21.54       43.73     13.76 o 
  -7  -6   8       30.53       37.59     17.44 o 
  -6  -6   8        3.75        6.32      5.12 o 
  -5  -6   8       40.55       47.77      8.06 o 
  -4  -6   8       63.08       64.39     10.13 o 
  -3  -6   8      309.19      290.48     18.03 o 
  -2  -6   8        0.26       -0.10      2.66 o 
  -1  -6   8       51.05       52.62      7.47 o 
   0  -6   8       55.38       54.29     10.07 o 
   1  -6   8        5.33        2.83      4.72 o 
   2  -6   8      109.48       89.18     12.32 o 
   3  -6   8       25.05       12.29      9.34 o 
   4  -6   8       51.82       47.42     14.74 o 
   5  -6   8        9.87       22.60     10.57 o 
   6  -6   8       39.72       53.93     12.34 o 
   7  -6   8       81.58      122.28     18.78 o 
   8  -6   8        4.83       14.78      7.67 o 
  -7  -5   8       22.52       28.94      9.21 o 
  -6  -5   8       26.98       25.58      8.44 o 
  -5  -5   8        6.27       13.74      6.61 o 
  -4  -5   8        0.50       -1.13      7.13 o 
  -3  -5   8        3.93        0.02      2.34 o 
  -2  -5   8     1266.00     1319.96     24.92 o 
  -1  -5   8        0.37        2.98      3.90 o 
   0  -5   8       45.84       44.48      9.24 o 
   1  -5   8      268.74      291.63     20.67 o 
   2  -5   8        1.85        2.63      4.48 o 
   3  -5   8       32.71       16.22     10.57 o 
   4  -5   8      105.40      102.21     19.66 o 
   5  -5   8       23.37       33.91     12.29 o 
   6  -5   8       13.72       10.89     16.09 o 
   7  -5   8       88.46       74.67     15.43 o 
   8  -5   8       94.59      119.58     18.53 o 
  -8  -4   8        0.06      -13.76     13.76 o 
  -7  -4   8        5.41       15.41      8.79 o 
  -6  -4   8        1.41        2.82      8.48 o 
  -5  -4   8        3.76        1.59      4.95 o 
  -4  -4   8        1.06       -3.39      5.25 o 
  -3  -4   8        3.92        2.46      1.86 o 
  -2  -4   8       30.24       22.62      3.97 o 
  -1  -4   8      357.79      369.28     14.34 o 
   0  -4   8      107.15      118.26     12.48 o 
   1  -4   8      487.17      517.00     26.04 o 
   2  -4   8      207.41      253.35     19.02 o 
   3  -4   8      572.08      617.69     43.49 o 
   4  -4   8       95.85      100.49     19.41 o 
   5  -4   8        4.79        6.14      8.85 o 
   6  -4   8      183.11      159.66     18.76 o 
   7  -4   8       10.95       23.18      9.95 o 
   8  -4   8       38.73       41.74     11.30 o 
   9  -4   8        8.17       -0.84      8.97 o 
  -8  -3   8       25.75       24.47      9.15 o 
  -7  -3   8        1.67       11.97      7.20 o 
  -6  -3   8       30.89       36.75     11.06 o 
  -5  -3   8       82.53       99.96     14.27 o 
  -4  -3   8        0.46       -2.15      4.01 o 
  -3  -3   8      140.98      133.67      8.62 o 
  -2  -3   8      613.52      612.39     17.05 o 
  -1  -3   8      492.25      507.53     15.35 o 
   0  -3   8     2073.25     2079.43     39.33 o 
   1  -3   8      107.40      125.50     18.80 o 
   2  -3   8       32.35       19.41      8.11 o 
   3  -3   8      111.84      148.40     21.38 o 
   4  -3   8       17.68       29.24     10.57 o 
   5  -3   8        6.45       21.62     10.81 o 
   6  -3   8        1.03        3.54      6.51 o 
   7  -3   8       74.32       48.47     11.75 o 
   8  -3   8       27.61       38.76     10.86 o 
   9  -3   8       25.33       22.57      9.10 o 
  -8  -2   8        6.68       11.42     14.00 o 
  -7  -2   8       19.94       22.83      8.97 o 
  -6  -2   8      328.04      351.93     27.36 o 
  -5  -2   8      253.22      230.56     31.82 o 
  -4  -2   8       16.60        6.75      5.25 o 
  -3  -2   8        1.56        4.84      3.23 o 
  -2  -2   8      411.95      493.10     14.12 o 
  -1  -2   8     1006.30      960.59     19.02 o 
   0  -2   8     2119.77     2304.43     39.41 o 
   1  -2   8     6961.65     7303.67     71.33 o 
   2  -2   8      200.82      210.57     22.60 o 
   3  -2   8      195.17      163.88     20.64 o 
   4  -2   8      350.11      356.51     31.94 o 
   5  -2   8        9.03        7.62      7.37 o 
   6  -2   8        0.02       -5.80      5.80 o 
   7  -2   8       90.99      116.86     20.76 o 
   8  -2   8       50.47       62.69     20.88 o 
   9  -2   8        3.12        8.96      7.02 o 
  -8  -1   8      112.28      102.66     16.98 o 
  -7  -1   8       92.41      101.58     16.04 o 
  -6  -1   8      108.52      120.15     28.87 o 
  -5  -1   8        6.25        5.14      5.35 o 
  -4  -1   8       36.67       44.81      8.81 o 
  -3  -1   8       75.38       70.33      5.94 o 
  -2  -1   8       52.42       48.16      9.58 o 
  -1  -1   8      364.57      348.20     14.50 o 
   0  -1   8      750.81      710.34     18.26 o 
   1  -1   8        5.51        5.06      3.13 o 
   2  -1   8      163.93      199.26     22.11 o 
   3  -1   8        0.06       11.06      7.37 o 
   4  -1   8        1.75        8.11      7.86 o 
   5  -1   8       31.98       37.84     12.29 o 
   6  -1   8        0.06        5.06      5.72 o 
   7  -1   8        9.36       10.67      4.77 o 
   8  -1   8        2.28        5.60      5.53 o 
   9  -1   8       12.22        6.63     12.78 o 
  -8   0   8       39.74       23.89     24.32 o 
  -7   0   8       88.56      111.35     16.59 o 
  -6   0   8        3.32       16.94      5.96 o 
  -5   0   8       92.28       97.95     13.64 o 
  -4   0   8        9.46       12.15      2.24 o 
  -3   0   8     1036.06      988.97     22.41 o 
  -2   0   8     1947.64     2106.21     33.95 o 
  -1   0   8     4835.37     4812.19     51.43 o 
   0   0   8      169.61      187.20      8.15 o 
   1   0   8     2791.52     2354.57     38.09 o 
   2   0   8     2478.38     2616.96     72.48 o 
   3   0   8      224.57      186.49     21.13 o 
   4   0   8        1.15        0.74      5.41 o 
   5   0   8      167.14      162.65     21.38 o 
   6   0   8        1.78        7.15      4.54 o 
   7   0   8       85.88       74.60     11.95 o 
   8   0   8        0.06        1.73      6.17 o 
   9   0   8        1.92       -3.93      9.58 o 
  -8   1   8        2.42       10.42      7.67 o 
  -7   1   8       13.79       22.80      8.14 o 
  -6   1   8       65.58       69.58     15.48 o 
  -5   1   8       42.83       38.78      8.85 o 
  -4   1   8        0.95        0.84      1.30 o 
  -3   1   8      361.37      360.14     12.08 o 
  -2   1   8       22.35       18.35      2.95 o 
  -1   1   8     1253.31     1351.93     26.79 o 
   0   1   8       26.23       29.97      3.69 o 
   1   1   8       24.74       19.02      3.71 o 
   2   1   8        9.87        4.81      3.56 o 
   3   1   8      102.87       92.88     15.72 o 
   4   1   8        6.24       10.81      7.13 o 
   5   1   8       51.69       56.27     13.51 o 
   6   1   8       11.16       10.07      4.83 o 
   7   1   8       10.35       17.06      7.17 o 
   8   1   8       67.94       46.76     22.48 o 
   9   1   8       15.02       25.55     14.74 o 
  -8   2   8       36.91       63.36     24.32 o 
  -7   2   8        0.05       -0.80      7.00 o 
  -6   2   8       33.91       28.15      9.71 o 
  -5   2   8      113.27      126.12     14.62 o 
  -4   2   8      238.41      227.40     12.28 o 
  -3   2   8      513.93      499.29     17.03 o 
  -2   2   8      104.96      103.85      7.60 o 
  -1   2   8     1437.26     1693.23     33.92 o 
   0   2   8      865.63      852.97     15.04 o 
   1   2   8     1379.90     1397.05     19.67 o 
   2   2   8     1156.86     1149.96     25.31 o 
   3   2   8      114.73       85.03     10.81 o 
   4   2   8      403.29      409.58     31.94 o 
   5   2   8       87.88       94.59     16.71 o 
   6   2   8       40.40       49.74      9.21 o 
   7   2   8      133.31      125.71     14.86 o 
   8   2   8       25.55       17.03     14.00 o 
   9   2   8       16.39        3.69      6.88 o 
  -8   3   8        3.38       -0.25      7.86 o 
  -7   3   8        7.98        3.29      4.72 o 
  -6   3   8       18.53       22.03      9.83 o 
  -5   3   8      135.47      150.29     12.90 o 
  -4   3   8       46.07       65.52      6.82 o 
  -3   3   8        5.65        3.27      2.37 o 
  -2   3   8       56.91       76.84      6.49 o 
  -1   3   8      351.93      402.66     13.76 o 
   0   3   8     1317.02     1444.54     35.24 o 
   1   3   8      309.49      377.41     11.99 o 
   2   3   8     1396.39     1591.93     25.20 o 
   3   3   8      572.17      532.93     35.63 o 
   4   3   8       22.50       23.83      9.34 o 
   5   3   8      568.46      579.12     40.05 o 
   6   3   8       31.39       26.40     11.79 o 
   7   3   8        5.97       -3.39     14.25 o 
   8   3   8       21.04       33.56     15.36 o 
   9   3   8       10.20        0.00      8.35 o 
  -8   4   8        0.80       17.44     13.51 o 
  -7   4   8       80.27      105.41     24.32 o 
  -6   4   8        0.11       -3.67      4.20 o 
  -5   4   8      186.04      178.92     12.47 o 
  -4   4   8        2.59        5.05      2.59 o 
  -3   4   8      126.69      116.36      8.43 o 
  -2   4   8      266.81      274.47     11.45 o 
  -1   4   8       49.72       50.66     11.30 o 
   0   4   8      654.33      692.14     27.03 o 
   1   4   8        7.06        9.21      2.76 o 
   2   4   8       24.91       16.00      3.38 o 
   3   4   8       23.12       20.87      5.55 o 
   4   4   8       64.37       61.41      9.55 o 
   5   4   8       15.48       20.18      4.64 o 
   6   4   8       15.08       33.07      6.97 o 
   7   4   8      127.34      138.70     13.15 o 
   8   4   8        3.32        3.24      4.23 o 
   9   4   8       37.50       43.80     15.85 o 
  -8   5   8        0.31        7.62      9.83 o 
  -7   5   8       29.73       45.95     17.69 o 
  -6   5   8       81.72       85.26     21.62 o 
  -5   5   8      269.99      318.30     22.84 o 
  -4   5   8       30.46       31.37      8.97 o 
  -3   5   8       14.10       15.87      3.05 o 
  -2   5   8      133.33      113.48     12.60 o 
  -1   5   8      331.28      295.83     18.50 o 
   0   5   8        3.62       10.09      3.88 o 
   1   5   8      467.94      474.79     17.06 o 
   2   5   8        1.71        0.89      1.83 o 
   3   5   8      181.74      155.84     14.33 o 
   4   5   8       42.72       50.09      7.06 o 
   5   5   8      117.41      111.17     11.15 o 
   6   5   8      118.04      131.87     19.07 o 
   7   5   8        8.56        0.43      4.85 o 
   8   5   8        2.79       10.20      7.99 o 
   9   5   8       18.36       20.15     11.79 o 
  -8   6   8        0.01        2.70      9.09 o 
  -7   6   8       31.75       10.81      9.58 o 
  -6   6   8       63.94       70.76     18.92 o 
  -5   6   8      401.39      416.70     27.50 o 
  -4   6   8        7.95       11.89      6.42 o 
  -3   6   8       90.00       72.20     10.62 o 
  -2   6   8        0.27        6.17      5.53 o 
  -1   6   8       99.25      112.97     11.98 o 
   0   6   8      147.33      128.95     13.02 o 
   1   6   8       77.45       72.16      7.30 o 
   2   6   8      831.60      812.33     19.70 o 
   3   6   8      309.91      277.58     21.08 o 
   4   6   8        7.31        6.28      2.85 o 
   5   6   8        3.46        9.76      3.59 o 
   6   6   8        1.70       -1.40      4.95 o 
   7   6   8       56.58       61.19     12.03 o 
   8   6   8        9.41       33.17     14.50 o 
   9   6   8        4.32       11.30     11.30 o 
  -7   7   8        0.01        1.72      8.35 o 
  -6   7   8       57.23       60.40     12.36 o 
  -5   7   8      109.69      118.87     15.91 o 
  -4   7   8      379.05      426.77     28.09 o 
  -3   7   8       97.66       93.24     13.17 o 
  -2   7   8      419.87      440.42     31.57 o 
  -1   7   8      551.54      520.67     36.36 o 
   0   7   8       30.62       29.43      6.82 o 
   1   7   8      230.93      218.64     20.39 o 
   2   7   8       11.44       21.88      4.08 o 
   3   7   8      190.91      144.06     13.16 o 
   4   7   8      554.37      595.99     26.58 o 
   5   7   8        8.66       10.58      5.38 o 
   6   7   8       72.41       93.90     14.05 o 
   7   7   8       17.21       12.38      6.78 o 
   8   7   8        1.60        0.00      9.34 o 
  -7   8   8       14.84       -0.49      9.09 o 
  -6   8   8        6.78       23.21      9.09 o 
  -5   8   8      102.62      124.60     20.76 o 
  -4   8   8      216.21      218.65     21.65 o 
  -3   8   8        0.25        3.51      5.91 o 
  -2   8   8       42.42       52.19      9.46 o 
  -1   8   8      186.53      185.98     19.04 o 
   0   8   8        4.04        6.34      4.54 o 
   1   8   8       18.88       13.34      5.83 o 
   2   8   8        6.02       16.61      4.78 o 
   3   8   8      699.08      703.94     35.27 o 
   4   8   8      296.64      309.78     23.87 o 
   5   8   8        9.52        5.02      4.60 o 
   6   8   8        2.88       -3.02      7.80 o 
   7   8   8        4.56       10.38     16.71 o 
   8   8   8       41.56       48.40     19.16 o 
  -6   9   8        3.76       13.80      9.79 o 
  -5   9   8        8.29        7.95      5.95 o 
  -4   9   8      368.53      397.05     41.77 o 
  -3   9   8      188.22      183.05     28.75 o 
  -2   9   8       41.44       29.98     13.27 o 
  -1   9   8       40.15       27.76     13.02 o 
   0   9   8       74.01       55.69      9.83 o 
   1   9   8      327.21      345.73     25.92 o 
   2   9   8      367.64      337.03     26.23 o 
   3   9   8      116.47      133.72     17.03 o 
   4   9   8       31.16       32.39      7.43 o 
   5   9   8       21.40       23.59      6.57 o 
   6   9   8       24.26       21.40      8.00 o 
   7   9   8       45.57      118.92     27.03 o 
  -5  10   8        0.01        4.20      6.28 o 
  -4  10   8        2.54        4.91      6.88 o 
  -3  10   8       33.21       35.14     14.00 o 
  -2  10   8        2.19        4.18      9.83 o 
  -1  10   8       75.84       66.83     17.94 o 
   0  10   8       12.39        9.16      5.45 o 
   1  10   8       18.67        8.27      6.91 o 
   2  10   8       86.10      114.06     16.40 o 
   3  10   8        1.01       10.49      5.18 o 
   4  10   8        3.55        6.34      8.60 o 
   5  10   8        0.42        4.20      6.31 o 
   6  10   8       36.69       27.56      5.82 o 
   7  10   8       38.97       24.17      7.49 o 
  -4  11   8        2.91      -10.81     10.81 o 
  -3  11   8        2.84        0.00      7.13 o 
  -2  11   8       44.60       93.61     23.59 o 
  -1  11   8       54.95       65.85     18.18 o 
   0  11   8       39.00       32.92     13.51 o 
   1  11   8       32.68       47.51     11.54 o 
   2  11   8        4.49       10.15      8.72 o 
   3  11   8      202.97      228.44     23.97 o 
   4  11   8        1.83        8.18      8.97 o 
   5  11   8        1.62        7.38      9.21 o 
   6  11   8       14.69       10.47     15.11 o 
  -3  12   8        0.32        4.67      9.58 o 
  -2  12   8        3.96       34.40     17.94 o 
  -1  12   8       42.02       31.45     16.95 o 
   0  12   8        0.50       -6.88     10.81 o 
   1  12   8       24.07       30.51     10.59 o 
   2  12   8        0.69        1.29      7.08 o 
   3  12   8       59.72       60.80     13.42 o 
   4  12   8       24.15       19.14      8.95 o 
  -1  13   8        0.81       41.52     18.67 o 
   0  13   8        2.12       -0.57      6.78 o 
   1  13   8       32.74       22.95      9.81 o 
   2  13   8        7.35       10.03      7.37 o 
  -2 -11   9        0.91        3.96      8.85 o 
  -1 -11   9       16.70        7.43      4.59 o 
   0 -11   9       18.72        4.93      6.02 o 
   1 -11   9        7.23        9.42      6.23 o 
   2 -11   9        2.24        6.39     11.79 o 
   3 -11   9       12.90        2.70      9.83 o 
  -4 -10   9       10.44        2.15      6.42 o 
  -3 -10   9        3.32       -3.75      6.05 o 
  -2 -10   9       24.19       21.15      6.92 o 
  -1 -10   9       25.76       23.30      6.16 o 
   0 -10   9       12.01        9.98     12.16 o 
   1 -10   9      208.61      230.54     37.72 o 
   2 -10   9        9.36       10.76      6.73 o 
   3 -10   9        2.74       -2.21      9.09 o 
   4 -10   9        1.86       12.44     13.02 o 
  -5  -9   9       33.42       36.16     10.31 o 
  -4  -9   9        0.06        8.00     11.55 o 
  -3  -9   9        5.34        9.38     12.41 o 
  -2  -9   9        1.24       28.49      9.68 o 
  -1  -9   9      420.88      404.21     23.96 o 
   0  -9   9       94.12       61.91     13.51 o 
   1  -9   9       14.56        4.13      5.88 o 
   2  -9   9       39.38       44.35      9.64 o 
   3  -9   9        0.51       13.51     10.81 o 
   4  -9   9        1.21      -12.78     12.78 o 
   5  -9   9       15.28       11.62     11.43 o 
   6  -9   9        4.41        9.42     20.52 o 
  -6  -8   9       18.55       34.64     17.20 o 
  -5  -8   9        5.38       11.23      5.85 o 
  -4  -8   9        8.26       17.52      6.94 o 
  -3  -8   9       78.52       61.80     12.22 o 
  -2  -8   9      194.85      174.92     14.92 o 
  -1  -8   9        0.07        4.19      4.16 o 
   0  -8   9       31.86       30.69      7.58 o 
   1  -8   9        5.35       13.81      6.76 o 
   2  -8   9       39.15       37.89     10.07 o 
   3  -8   9        0.01        5.90      9.83 o 
   4  -8   9        0.07       -2.70      6.63 o 
   5  -8   9        3.57        1.70      5.66 o 
   6  -8   9        0.42        1.31      6.70 o 
  -6  -7   9        0.01      -12.78     12.78 o 
  -5  -7   9        6.25       -2.55      4.54 o 
  -4  -7   9       37.38       53.49      9.33 o 
  -3  -7   9        0.01        3.38      4.19 o 
  -2  -7   9       10.82        9.99      4.79 o 
  -1  -7   9       88.75       82.26      8.83 o 
   0  -7   9       58.06       78.66     29.48 o 
   1  -7   9       20.53        9.11      6.73 o 
   2  -7   9      172.20      184.30     21.25 o 
   3  -7   9       32.83       32.92     12.29 o 
   4  -7   9       85.24       94.10     22.60 o 
   5  -7   9        2.48       19.41     13.76 o 
   6  -7   9        4.86        4.57      6.41 o 
   7  -7   9       15.40       22.08      9.41 o 
  -7  -6   9        0.97       15.72     12.29 o 
  -6  -6   9        0.84        1.61     10.81 o 
  -5  -6   9        8.51        8.96      6.37 o 
  -4  -6   9        0.44        2.15      3.71 o 
  -3  -6   9       28.00       30.84      6.91 o 
  -2  -6   9       49.73       67.06      7.51 o 
  -1  -6   9       97.07      105.63     13.73 o 
   0  -6   9        2.54        1.38      4.13 o 
   1  -6   9       66.14       76.88     12.10 o 
   2  -6   9       28.39       21.52      6.76 o 
   3  -6   9       73.10       70.52     16.46 o 
   4  -6   9       96.22       87.47     19.16 o 
   5  -6   9      117.91      128.99     24.82 o 
   6  -6   9       95.78       84.46     15.72 o 
   7  -6   9        3.56       17.09      9.55 o 
   8  -6   9       12.94        1.23      7.47 o 
  -7  -5   9       39.15       40.88     11.04 o 
  -6  -5   9        0.09        1.88      5.70 o 
  -5  -5   9        2.81        9.30      7.62 o 
  -4  -5   9        9.00       14.06      6.38 o 
  -3  -5   9        6.08       10.31      4.14 o 
  -2  -5   9       17.59       12.01      4.72 o 
  -1  -5   9      332.48      310.72     14.56 o 
   0  -5   9      314.09      298.02     21.16 o 
   1  -5   9        0.28        1.17      5.42 o 
   2  -5   9      168.23      179.05     17.45 o 
   3  -5   9      117.64      134.64     22.85 o 
   4  -5   9      240.13      213.51     29.48 o 
   5  -5   9        3.53        4.67      5.90 o 
   6  -5   9       16.50        7.26      6.25 o 
   7  -5   9       37.93       22.24     10.60 o 
   8  -5   9        0.53        3.78      9.09 o 
  -7  -4   9      170.46      160.97     20.45 o 
  -6  -4   9        6.04        7.75      6.12 o 
  -5  -4   9      210.18      200.90     20.62 o 
  -4  -4   9       64.99       75.73     12.20 o 
  -3  -4   9      158.64      146.79      9.37 o 
  -2  -4   9      112.63      144.38      9.26 o 
  -1  -4   9        3.38        0.96      2.42 o 
   0  -4   9      126.62      157.50     12.13 o 
   1  -4   9      805.28      641.41     44.59 o 
   2  -4   9      731.73      733.59     48.16 o 
   3  -4   9       70.30       84.52     18.67 o 
   4  -4   9      299.26      308.36     33.66 o 
   5  -4   9       85.95      127.52     23.59 o 
   6  -4   9        5.18        7.22     10.57 o 
   7  -4   9       22.11       40.97     11.38 o 
   8  -4   9       22.70       11.37      6.69 o 
  -8  -3   9       29.62       29.90     10.68 o 
  -7  -3   9       18.12       13.15      6.37 o 
  -6  -3   9      185.49      224.92     22.58 o 
  -5  -3   9        0.26       -4.02      4.51 o 
  -4  -3   9       37.92       24.88      7.54 o 
  -3  -3   9      142.74      126.60      9.85 o 
  -2  -3   9       43.83       45.19      5.16 o 
  -1  -3   9      264.36      273.41     13.48 o 
   0  -3   9        7.98       16.60      4.85 o 
   1  -3   9       67.81       60.69      9.54 o 
   2  -3   9        4.79       16.46      8.85 o 
   3  -3   9       48.04       35.87     10.81 o 
   4  -3   9       49.87       28.75     11.30 o 
   5  -3   9      259.30      225.06     29.48 o 
   6  -3   9      225.70      187.22     28.26 o 
   7  -3   9       88.39       90.86     15.11 o 
   8  -3   9        3.46        7.14      6.50 o 
   9  -3   9        4.21       27.51     10.42 o 
  -8  -2   9        0.14        0.16     13.02 o 
  -7  -2   9       12.66       13.45     10.07 o 
  -6  -2   9        1.35       15.96      7.49 o 
  -5  -2   9      163.53      146.86     16.85 o 
  -4  -2   9       18.95       20.08      7.74 o 
  -3  -2   9      143.78      131.11      9.45 o 
  -2  -2   9        5.63        3.95      3.18 o 
  -1  -2   9      427.11      369.91     12.59 o 
   0  -2   9     1373.55     1373.86     33.58 o 
   1  -2   9      188.69      139.17     10.66 o 
   2  -2   9       30.34       24.32      7.37 o 
   3  -2   9      985.65      946.20     51.35 o 
   4  -2   9      274.79      309.83     31.45 o 
   5  -2   9       13.85       15.23     10.07 o 
   6  -2   9      126.04      155.53     24.32 o 
   7  -2   9        0.57        2.53      6.79 o 
   8  -2   9       16.91       12.20     25.43 o 
   9  -2   9       14.72       10.99     11.55 o 
  -8  -1   9        2.18        6.67     17.32 o 
  -7  -1   9        2.24       -3.62      6.05 o 
  -6  -1   9       42.15       26.73      7.52 o 
  -5  -1   9       47.94       48.73     10.25 o 
  -4  -1   9      113.17      107.29     14.11 o 
  -3  -1   9        3.76        1.34      2.22 o 
  -2  -1   9      237.11      223.76     12.25 o 
  -1  -1   9       16.87       14.81      5.14 o 
   0  -1   9      105.57       94.44      4.22 o 
   1  -1   9        0.09        5.60      3.32 o 
   2  -1   9      170.41      217.20     23.34 o 
   3  -1   9      307.07      261.18     26.78 o 
   4  -1   9       12.46       19.41      8.60 o 
   5  -1   9      449.58      494.35     40.29 o 
   6  -1   9       62.52       57.99     14.74 o 
   7  -1   9        0.82        1.48      8.23 o 
   8  -1   9       13.76       36.34     10.41 o 
   9  -1   9        1.08       -0.85      8.23 o 
  -8   0   9       36.15       31.94     10.57 o 
  -7   0   9       13.06       18.05      8.42 o 
  -6   0   9       42.86       32.72      8.74 o 
  -5   0   9        0.43        4.87      5.30 o 
  -4   0   9      313.05      258.00     20.02 o 
  -3   0   9       63.19       77.13      7.04 o 
  -2   0   9      204.67      204.56     15.21 o 
  -1   0   9        0.70       -0.04      2.41 o 
   0   0   9      725.63      871.69     18.27 o 
   1   0   9      822.48      789.95     18.56 o 
   2   0   9      499.26      483.98     22.54 o 
   3   0   9      310.40      284.77     28.01 o 
   4   0   9     1111.39     1019.41     54.05 o 
   5   0   9        0.02       -6.39      6.39 o 
   6   0   9      104.96      124.82     21.13 o 
   7   0   9       29.93       23.29      7.91 o 
   8   0   9        6.61       13.06      7.49 o 
   9   0   9      102.34      134.40     28.99 o 
  -8   1   9       11.88       36.00     11.16 o 
  -7   1   9        5.64       -6.82      6.82 o 
  -6   1   9        0.37        3.76      4.83 o 
  -5   1   9       40.61       43.70     11.55 o 
  -4   1   9       35.44       44.30      5.33 o 
  -3   1   9      170.52      156.57      9.98 o 
  -2   1   9       11.48       14.58      3.13 o 
  -1   1   9      575.12      512.99     17.60 o 
   0   1   9      748.97      846.59     27.01 o 
   1   1   9      141.83      134.53      9.03 o 
   2   1   9       25.26       30.48      4.63 o 
   3   1   9      100.03       87.47     14.99 o 
   4   1   9        0.15       -2.21      5.65 o 
   5   1   9      115.23      102.46     18.67 o 
   6   1   9        3.11       18.92      9.58 o 
   7   1   9        6.41       20.33     11.79 o 
   8   1   9       50.68       50.30     10.77 o 
   9   1   9        6.62       -0.74      9.83 o 
  -8   2   9        0.02       12.02      8.45 o 
  -7   2   9       83.71       97.79     14.94 o 
  -6   2   9       16.03       21.42      7.77 o 
  -5   2   9       13.80        9.31      5.20 o 
  -4   2   9       73.08       58.78      6.64 o 
  -3   2   9      182.34      167.11     10.59 o 
  -2   2   9        3.41        6.00      3.74 o 
  -1   2   9      603.78      562.71     17.95 o 
   0   2   9      411.92      450.50     13.67 o 
   1   2   9       74.46       67.31      6.52 o 
   2   2   9        6.07        1.74      2.53 o 
   3   2   9      284.87      299.83     19.37 o 
   4   2   9       11.05       17.94      8.85 o 
   5   2   9        7.07       12.29      6.63 o 
   6   2   9        2.21        4.20      4.48 o 
   7   2   9        0.19        9.52      5.84 o 
   8   2   9       83.77       89.38     21.74 o 
   9   2   9       29.50       43.49     18.67 o 
  -8   3   9       30.87       39.31     16.71 o 
  -7   3   9      105.00      117.13     16.13 o 
  -6   3   9       32.80       33.65      8.92 o 
  -5   3   9       59.79       67.17     10.56 o 
  -4   3   9      151.44      164.42     11.13 o 
  -3   3   9       89.18       77.85      7.89 o 
  -2   3   9        0.84        4.93      2.54 o 
  -1   3   9     2692.69     2667.44     37.91 o 
   0   3   9      820.04      817.68     19.82 o 
   1   3   9       54.02       50.76      4.71 o 
   2   3   9      358.43      370.33     11.81 o 
   3   3   9      252.50      251.50     22.85 o 
   4   3   9       14.79       11.69      4.65 o 
   5   3   9       50.22       43.68      9.02 o 
   6   3   9       58.45       79.51     11.65 o 
   7   3   9      335.82      352.43     25.36 o 
   8   3   9      110.68      114.42     15.60 o 
   9   3   9        1.54        1.23      9.83 o 
  -8   4   9        3.63       -2.46     10.07 o 
  -7   4   9       18.49       36.12     15.97 o 
  -6   4   9       77.75       53.56     17.94 o 
  -5   4   9      694.22      677.73     27.55 o 
  -4   4   9      514.62      515.63     19.70 o 
  -3   4   9        3.99        3.05      3.11 o 
  -2   4   9      113.90      112.38      8.05 o 
  -1   4   9      291.39      281.26     18.92 o 
   0   4   9      152.18      137.32     12.23 o 
   1   4   9       65.59       84.31      6.50 o 
   2   4   9       50.99       51.25      5.19 o 
   3   4   9      128.58      132.81     10.66 o 
   4   4   9       35.21       49.90      8.92 o 
   5   4   9        7.65        4.59      5.90 o 
   6   4   9       22.33       11.45      4.71 o 
   7   4   9        9.89       10.15      4.95 o 
   8   4   9        1.94       -2.89      5.24 o 
   9   4   9        0.85       -3.14      6.05 o 
  -8   5   9        0.50       -1.23      9.34 o 
  -7   5   9        0.07       -0.25      7.13 o 
  -6   5   9       84.60      140.54     27.27 o 
  -5   5   9       32.04       33.40      7.97 o 
  -4   5   9     1248.79     1326.98     44.71 o 
  -3   5   9      917.08      901.15     35.64 o 
  -2   5   9      626.15      643.16     29.09 o 
  -1   5   9        5.56        0.74      4.18 o 
   0   5   9      246.15      284.75     17.83 o 
   1   5   9       61.18       59.25      6.37 o 
   2   5   9      102.10      119.59      8.67 o 
   3   5   9      138.61      144.33      7.96 o 
   4   5   9      150.00      180.78     14.07 o 
   5   5   9      121.88      107.13     13.61 o 
   6   5   9       23.05       15.43      6.96 o 
   7   5   9      236.59      239.18     18.15 o 
   8   5   9        8.51        3.37      4.52 o 
   9   5   9       15.13       20.15     14.25 o 
  -7   6   9        7.62       22.85     15.23 o 
  -6   6   9        0.22        7.37     10.81 o 
  -5   6   9       93.83       98.80     14.17 o 
  -4   6   9      312.03      318.21     23.61 o 
  -3   6   9      124.11      135.08     14.94 o 
  -2   6   9        3.93        0.00      6.88 o 
  -1   6   9       41.43       30.99      7.24 o 
   0   6   9       27.57       43.91      7.61 o 
   1   6   9        6.79        2.16      2.62 o 
   2   6   9        1.72        4.86      2.69 o 
   3   6   9        5.59        1.59      3.98 o 
   4   6   9        2.46        3.22      4.35 o 
   5   6   9       34.86       31.88      5.28 o 
   6   6   9      130.30      114.60     15.66 o 
   7   6   9       66.86       49.32     11.16 o 
   8   6   9        0.03        0.00      7.13 o 
  -7   7   9        0.54       -4.18      7.62 o 
  -6   7   9       30.74       31.45     16.22 o 
  -5   7   9      111.39       93.34     14.34 o 
  -4   7   9      129.07      138.30     16.64 o 
  -3   7   9      659.78      641.47     33.89 o 
  -2   7   9       97.55      108.51     13.81 o 
  -1   7   9        0.73        3.99      5.13 o 
   0   7   9       25.12       43.06     12.04 o 
   1   7   9      197.59      186.22     19.34 o 
   2   7   9      222.87      218.26     12.41 o 
   3   7   9        0.01        4.35      4.88 o 
   4   7   9       14.35        5.28      4.72 o 
   5   7   9        0.23       -1.60      5.90 o 
   6   7   9        0.00       -3.92      4.83 o 
   7   7   9       48.81       55.69     12.16 o 
   8   7   9        0.00       -4.67      8.60 o 
  -6   8   9        1.03       -2.50     13.27 o 
  -5   8   9       38.00       38.21     15.36 o 
  -4   8   9       12.59       12.68      6.03 o 
  -3   8   9       70.75       88.85     13.60 o 
  -2   8   9      136.20      153.43     16.91 o 
  -1   8   9       60.43       56.65     10.38 o 
   0   8   9       11.83        4.45      5.13 o 
   1   8   9      336.09      330.22     17.18 o 
   2   8   9      110.68      145.11     16.16 o 
   3   8   9        3.72       -0.87      4.54 o 
   4   8   9       45.44       47.37      9.13 o 
   5   8   9       81.91       75.52     10.65 o 
   6   8   9       63.04       59.34     13.64 o 
   7   8   9       24.21       16.07      7.56 o 
   8   8   9        4.34       14.00     13.51 o 
  -6   9   9       10.08       -5.29     11.18 o 
  -5   9   9       24.85       33.54      9.92 o 
  -4   9   9        1.72        3.57     19.66 o 
  -3   9   9        3.36        2.90      5.99 o 
  -2   9   9       21.88       43.92     10.18 o 
  -1   9   9      190.47      236.61     20.74 o 
   0   9   9        4.70       15.85      6.51 o 
   1   9   9      157.19      151.72     17.38 o 
   2   9   9      411.89      445.20     29.62 o 
   3   9   9       29.82       26.30     10.93 o 
   4   9   9        0.07        3.03      6.88 o 
   5   9   9        1.77        4.19      4.64 o 
   6   9   9       12.82       14.87      6.32 o 
   7   9   9        3.82        6.75      6.88 o 
  -5  10   9       18.02        0.29      4.72 o 
  -4  10   9       48.05       46.10     11.38 o 
  -3  10   9        1.33        0.09      6.15 o 
  -2  10   9        0.00       10.40      6.20 o 
  -1  10   9        2.44       -3.56      8.60 o 
   0  10   9      182.15      200.42     19.66 o 
   1  10   9      367.48      436.98     30.75 o 
   2  10   9      128.67      112.28     16.38 o 
   3  10   9        8.68        9.77      8.48 o 
   4  10   9        0.03        2.86      6.14 o 
   5  10   9       16.32       12.85      6.70 o 
   6  10   9        7.34        3.52      3.64 o 
  -4  11   9       29.59       44.00     14.99 o 
  -3  11   9        0.02       -5.84      6.02 o 
  -2  11   9        2.15        6.01     12.29 o 
  -1  11   9        3.06       -1.56      5.05 o 
   0  11   9        0.30       -2.70      8.60 o 
   1  11   9       23.81       13.51     15.72 o 
   2  11   9        9.03        0.62      5.53 o 
   3  11   9       72.51       77.36     14.58 o 
   4  11   9        1.74       -6.23     12.16 o 
   5  11   9        1.98       -6.58      6.58 o 
  -3  12   9        4.73       -0.88      5.95 o 
  -2  12   9       40.09       35.81     11.79 o 
  -1  12   9        0.76        7.13     14.74 o 
   0  12   9        0.02       33.91     16.95 o 
   1  12   9        9.42       12.28     10.20 o 
   2  12   9       67.17       51.31     13.28 o 
   3  12   9        4.82        2.35      6.61 o 
   4  12   9       10.11       15.86      9.72 o 
  -1  13   9       50.06       46.68     21.38 o 
   0  13   9       33.09        8.66     12.65 o 
   1  13   9        0.16        1.63     10.44 o 
   2  13   9        0.08       -0.49      7.79 o 
  -1 -11  10        0.08       20.44      7.96 o 
   0 -11  10       18.41       13.48     10.66 o 
   1 -11  10       44.68       40.48     22.73 o 
   2 -11  10        5.12       46.19     18.67 o 
  -3 -10  10        6.44       13.76     10.81 o 
  -2 -10  10       95.99       93.45     17.08 o 
  -1 -10  10        1.30        0.28      4.76 o 
   0 -10  10       47.47       37.62     10.81 o 
   1 -10  10       37.01       48.23     14.99 o 
   2 -10  10        8.87       22.54      8.57 o 
   3 -10  10       34.45       71.01     22.36 o 
   4 -10  10        3.29        1.23      7.00 o 
  -4  -9  10       11.74       18.43     15.48 o 
  -3  -9  10        1.73       14.42      7.96 o 
  -2  -9  10        0.01        7.32     15.97 o 
  -1  -9  10        0.08        7.86      7.74 o 
   0  -9  10       28.63       26.94      8.97 o 
   1  -9  10       15.82       16.11      8.01 o 
   2  -9  10        7.51        6.58     13.27 o 
   3  -9  10        3.94        3.44      9.34 o 
   4  -9  10       50.39       50.61     18.43 o 
   5  -9  10       10.49       10.59      7.94 o 
  -5  -8  10        3.63       -2.10     13.15 o 
  -4  -8  10       21.63        9.34     12.29 o 
  -3  -8  10        0.46        8.03      6.01 o 
  -2  -8  10      117.10      128.00     17.06 o 
  -1  -8  10        0.01        5.10      5.81 o 
   0  -8  10       91.01      109.97     12.57 o 
   1  -8  10       27.48       28.21      7.84 o 
   2  -8  10       22.26        4.98      9.95 o 
   3  -8  10       14.01       11.55     11.79 o 
   4  -8  10       29.56       36.36     16.22 o 
   5  -8  10       22.30        9.09      9.83 o 
   6  -8  10        1.36       -1.67      7.20 o 
  -6  -7  10        0.48        5.16     11.55 o 
  -5  -7  10       18.42       12.50      8.22 o 
  -4  -7  10        7.98       12.39      5.53 o 
  -3  -7  10       38.52       29.96      6.77 o 
  -2  -7  10      149.66      182.75     14.30 o 
  -1  -7  10      267.74      259.39     14.94 o 
   0  -7  10       33.94       22.73      8.69 o 
   1  -7  10       30.78       18.84     13.27 o 
   2  -7  10      194.78      196.97     20.40 o 
   3  -7  10       23.20       26.29     14.00 o 
   4  -7  10      110.25      115.48     23.59 o 
   5  -7  10        6.10       22.11     14.99 o 
   6  -7  10        1.86        2.66      5.95 o 
   7  -7  10        1.01        1.04      7.13 o 
  -6  -6  10       24.31       11.42     10.44 o 
  -5  -6  10       34.93       33.56     13.27 o 
  -4  -6  10       17.35       11.45      4.48 o 
  -3  -6  10       79.07       79.05     10.42 o 
  -2  -6  10       97.96      114.09      8.47 o 
  -1  -6  10       37.08       40.83      7.37 o 
   0  -6  10      101.73       93.85     13.34 o 
   1  -6  10       42.89       68.67     12.53 o 
   2  -6  10        4.61        3.95      5.68 o 
   3  -6  10       61.62       64.13     18.18 o 
   4  -6  10        3.55        0.49      6.88 o 
   5  -6  10       73.35       72.24     20.15 o 
   6  -6  10        9.93        9.90      7.87 o 
   7  -6  10        1.51       18.87     11.79 o 
  -7  -5  10       20.27        8.22      8.24 o 
  -6  -5  10       16.10       22.31      8.77 o 
  -5  -5  10        6.24       23.26     10.07 o 
  -4  -5  10      211.41      213.33     16.20 o 
  -3  -5  10       83.60      104.16     11.03 o 
  -2  -5  10      154.88      159.59     10.75 o 
  -1  -5  10      121.71      114.50     11.03 o 
   0  -5  10        5.46        5.57     12.78 o 
   1  -5  10       72.60       58.29     10.60 o 
   2  -5  10       13.32       12.54      8.35 o 
   3  -5  10       21.95       15.72     11.30 o 
   4  -5  10        0.81        0.49      8.85 o 
   5  -5  10      237.64      192.63     28.75 o 
   6  -5  10        5.84       21.38     11.79 o 
   7  -5  10       81.40       80.92     20.15 o 
   8  -5  10       25.20       13.02     12.41 o 
  -7  -4  10        8.27       14.36      8.12 o 
  -6  -4  10        7.78       -4.12     22.60 o 
  -5  -4  10        0.01        3.54      5.90 o 
  -4  -4  10       19.52        8.87      6.15 o 
  -3  -4  10       58.78       56.43      6.21 o 
  -2  -4  10       24.87       42.71      5.38 o 
  -1  -4  10        8.30        9.12      3.63 o 
   0  -4  10        3.03        9.18      4.77 o 
   1  -4  10      447.62      464.53     26.71 o 
   2  -4  10      398.99      363.82     24.14 o 
   3  -4  10      120.86      134.15     22.60 o 
   4  -4  10      383.37      458.23     42.01 o 
   5  -4  10       32.20       26.04     13.02 o 
   6  -4  10      458.38      393.37     42.51 o 
   7  -4  10       36.62       29.11      9.83 o 
   8  -4  10        6.31        2.18      6.01 o 
  -7  -3  10       30.16       36.68     10.61 o 
  -6  -3  10       47.14       30.47      9.56 o 
  -5  -3  10      142.83      185.07     19.88 o 
  -4  -3  10      128.25      119.22     15.97 o 
  -3  -3  10        0.62        5.63      3.33 o 
  -2  -3  10      256.65      244.62     11.41 o 
  -1  -3  10        7.82        4.77      2.15 o 
   0  -3  10      233.20      219.69     14.51 o 
   1  -3  10       35.70       38.32     12.04 o 
   2  -3  10      124.67      130.71     20.64 o 
   3  -3  10       38.15       25.06     10.32 o 
   4  -3  10       88.51      113.02     20.88 o 
   5  -3  10       53.90       41.03     15.48 o 
   6  -3  10       28.52       30.22     14.25 o 
   7  -3  10        6.84        3.78     14.13 o 
   8  -3  10        2.29        8.36      8.11 o 
   9  -3  10        0.15       -7.44      8.57 o 
  -8  -2  10        6.75       11.47      7.67 o 
  -7  -2  10       17.04       24.83      8.89 o 
  -6  -2  10       45.73       41.53     10.01 o 
  -5  -2  10      554.92      553.61     47.79 o 
  -4  -2  10       72.90       51.58     10.42 o 
  -3  -2  10       55.20       55.09      6.48 o 
  -2  -2  10      330.65      271.58     14.71 o 
  -1  -2  10      184.75      191.99      8.83 o 
   0  -2  10      451.07      418.49     12.80 o 
   1  -2  10      124.81      118.93     10.45 o 
   2  -2  10     1091.06     1217.70     57.25 o 
   3  -2  10       52.30       66.09     14.74 o 
   4  -2  10      550.01      597.79     44.47 o 
   5  -2  10       28.67       22.60     10.07 o 
   6  -2  10      109.37      109.09     21.87 o 
   7  -2  10       30.54       16.21      7.61 o 
   8  -2  10      106.56      128.48     18.67 o 
   9  -2  10        9.52       15.95      7.52 o 
  -8  -1  10        0.59       -2.14      6.82 o 
  -7  -1  10        2.43        8.28      7.25 o 
  -6  -1  10       21.10       16.89      7.97 o 
  -5  -1  10       55.74       89.50     14.41 o 
  -4  -1  10        3.23        7.20      5.45 o 
  -3  -1  10       82.73      118.61      9.27 o 
  -2  -1  10      156.45      168.21     11.30 o 
  -1  -1  10      150.31      155.90     11.10 o 
   0  -1  10       57.00       56.31      4.79 o 
   1  -1  10      829.06      775.69     24.91 o 
   2  -1  10      141.68      157.99     20.64 o 
   3  -1  10        1.69       -4.18      5.16 o 
   4  -1  10        6.54        7.13      8.85 o 
   5  -1  10        0.06        2.21      9.34 o 
   6  -1  10       58.83       48.89     14.50 o 
   7  -1  10       13.54       29.36     10.44 o 
   8  -1  10       31.76       27.69      9.36 o 
   9  -1  10        0.85       14.59      9.41 o 
  -8   0  10        0.13       -5.95      5.95 o 
  -7   0  10       10.40       15.50      7.29 o 
  -6   0  10       30.73       34.53      9.12 o 
  -5   0  10      183.44      213.39     36.86 o 
  -4   0  10      348.28      332.71     23.48 o 
  -3   0  10        4.19        6.92      4.91 o 
  -2   0  10       84.59      102.06      8.64 o 
  -1   0  10      255.41      231.94     12.88 o 
   0   0  10     3499.70     3563.94     38.94 o 
   1   0  10       28.69       49.85      5.14 o 
   2   0  10       60.24       56.87      8.76 o 
   3   0  10      111.12       82.06     15.48 o 
   4   0  10        4.29        2.70      5.90 o 
   5   0  10      197.84      190.66     25.80 o 
   6   0  10      150.71      159.95     24.32 o 
   7   0  10       84.64      109.25     15.53 o 
   8   0  10       15.41       16.62      8.64 o 
   9   0  10       15.97       32.55     10.35 o 
  -8   1  10        3.27        4.37      6.08 o 
  -7   1  10        7.25       12.41      7.56 o 
  -6   1  10        2.60       -2.31     11.06 o 
  -5   1  10      120.54      117.27     17.32 o 
  -4   1  10        9.91        8.08      5.64 o 
  -3   1  10        1.45        0.63      2.52 o 
  -2   1  10      104.55      125.36      9.46 o 
  -1   1  10        4.80        4.43      2.59 o 
   0   1  10       18.49       19.59      4.53 o 
   1   1  10     1675.10     1811.80     34.02 o 
   2   1  10        8.39       14.32      3.76 o 
   3   1  10       47.27       75.18     15.23 o 
   4   1  10       58.75       46.93     11.06 o 
   5   1  10       28.43       40.29     12.53 o 
   6   1  10      246.25      275.68     31.20 o 
   7   1  10       65.93       89.36     14.27 o 
   8   1  10       31.98       16.39      6.63 o 
   9   1  10       76.41       99.50     16.29 o 
  -8   2  10        8.47       -6.69      6.69 o 
  -7   2  10       32.87       34.72      9.81 o 
  -6   2  10       56.56       50.78     10.81 o 
  -5   2  10        8.78        4.78      6.63 o 
  -4   2  10      103.55      101.86      7.10 o 
  -3   2  10        1.27        4.47      2.96 o 
  -2   2  10      724.50      744.15     22.42 o 
  -1   2  10      222.96      203.48      9.99 o 
   0   2  10     1007.58     1061.88     26.96 o 
   1   2  10       30.28       27.90      4.89 o 
   2   2  10      246.98      229.22     12.96 o 
   3   2  10      427.23      422.89     23.52 o 
   4   2  10      288.61      309.83     29.73 o 
   5   2  10        8.76        4.91      7.62 o 
   6   2  10       42.43       76.17     17.44 o 
   7   2  10       92.47       90.01     13.95 o 
   8   2  10        0.28        2.03      7.00 o 
   9   2  10       29.41       25.06     15.48 o 
  -8   3  10        4.96       15.23     11.79 o 
  -7   3  10       50.26       55.28     18.67 o 
  -6   3  10       21.29       22.63     17.69 o 
  -5   3  10      121.80      105.86     13.10 o 
  -4   3  10      174.28      163.47     11.46 o 
  -3   3  10      154.73      135.43      9.95 o 
  -2   3  10       11.37       11.10      3.24 o 
  -1   3  10        0.31        7.15      4.92 o 
   0   3  10       96.55       84.53      6.53 o 
   1   3  10       55.50       67.34      6.24 o 
   2   3  10      569.23      530.64     15.88 o 
   3   3  10      150.08      127.60     14.25 o 
   4   3  10        0.76        3.24      5.28 o 
   5   3  10       24.16       40.96      9.03 o 
   6   3  10       52.47       51.11     14.50 o 
   7   3  10       13.71        6.04      5.53 o 
   8   3  10        2.60        5.06      5.91 o 
   9   3  10        1.22        2.70      8.35 o 
  -8   4  10        0.61       -5.41      8.85 o 
  -7   4  10       30.44       49.14     19.41 o 
  -6   4  10        8.92       31.94     16.46 o 
  -5   4  10       14.84       34.40     16.22 o 
  -4   4  10       66.15       69.86      8.78 o 
  -3   4  10        5.92        5.81      3.22 o 
  -2   4  10       78.52       83.16      7.21 o 
  -1   4  10      157.37      146.04     13.29 o 
   0   4  10       78.76       79.58      7.30 o 
   1   4  10      239.03      242.66     12.32 o 
   2   4  10       36.09       38.93      4.80 o 
   3   4  10      241.49      232.63     11.08 o 
   4   4  10       33.30       34.99      9.03 o 
   5   4  10       85.32       80.84     12.85 o 
   6   4  10        9.27       13.90      4.85 o 
   7   4  10        2.80        1.83      5.19 o 
   8   4  10        0.30        1.34      6.75 o 
   9   4  10        1.64       -5.38      5.38 o 
  -7   5  10       10.03       28.01     15.97 o 
  -6   5  10       80.45      104.91     23.34 o 
  -5   5  10      162.78      148.60     16.71 o 
  -4   5  10      276.40      258.37     20.06 o 
  -3   5  10        0.11       -0.35      3.54 o 
  -2   5  10      181.76      165.83     15.45 o 
  -1   5  10      312.99      300.96     19.88 o 
   0   5  10      265.49      212.62     30.84 o 
   1   5  10        1.22       -3.56      3.56 o 
   2   5  10      263.70      261.52     15.71 o 
   3   5  10      141.44      140.55      9.46 o 
   4   5  10       76.53       70.13      9.04 o 
   5   5  10        0.20       -5.96      5.96 o 
   6   5  10        3.62        8.04      6.62 o 
   7   5  10       31.54       44.45      7.79 o 
   8   5  10       21.99       20.23      8.25 o 
   9   5  10        8.58       -7.37     12.04 o 
  -7   6  10       10.32       15.23     12.78 o 
  -6   6  10       18.32       22.85     12.78 o 
  -5   6  10        3.23       -2.39      9.09 o 
  -4   6  10      244.59      240.22     20.67 o 
  -3   6  10       48.63       78.03     11.58 o 
  -2   6  10        1.57       -3.81      3.81 o 
  -1   6  10        0.49       10.68      6.34 o 
   0   6  10      344.01      311.82     20.04 o 
   1   6  10       27.73       29.37      5.24 o 
   2   6  10       82.46      108.53      8.94 o 
   3   6  10       20.74       33.77      6.11 o 
   4   6  10        0.60        0.78      3.63 o 
   5   6  10        9.30       15.23      6.76 o 
   6   6  10      186.64      163.43     19.10 o 
   7   6  10        9.47        9.87      6.63 o 
   8   6  10       17.20       28.67      9.86 o 
  -7   7  10        0.16        1.72      9.83 o 
  -6   7  10        6.99       10.81     11.06 o 
  -5   7  10       14.80       11.04      7.38 o 
  -4   7  10        8.00       11.97      7.99 o 
  -3   7  10      114.03      112.84     14.94 o 
  -2   7  10       59.66       70.12     13.02 o 
  -1   7  10      550.35      503.30     27.88 o 
   0   7  10       33.79       44.47      8.61 o 
   1   7  10      757.04      741.76     25.04 o 
   2   7  10       93.17      132.84     11.91 o 
   3   7  10      316.77      328.65     19.75 o 
   4   7  10       24.64       20.28      6.27 o 
   5   7  10      111.10      151.08     19.64 o 
   6   7  10        7.81        2.51      5.65 o 
   7   7  10       45.66       50.15     11.35 o 
   8   7  10        3.34       -6.14     12.29 o 
  -6   8  10        5.60       -0.49      9.09 o 
  -5   8  10        3.11        8.75      6.51 o 
  -4   8  10       26.36       33.75      9.92 o 
  -3   8  10       15.21       18.04     11.06 o 
  -2   8  10       11.92       15.03      6.17 o 
  -1   8  10      386.29      427.55     35.38 o 
   0   8  10        5.28        1.27      5.41 o 
   1   8  10      484.62      494.77     21.42 o 
   2   8  10       81.94      105.63     14.20 o 
   3   8  10      171.10      174.62     18.66 o 
   4   8  10        9.41        7.06      5.40 o 
   5   8  10        8.01       13.82      6.59 o 
   6   8  10        4.42       -2.41      7.66 o 
   7   8  10        0.17        1.09      6.40 o 
   8   8  10        1.45       15.23     12.78 o 
  -6   9  10        4.15        9.34      9.58 o 
  -5   9  10        0.01        7.16      7.44 o 
  -4   9  10        0.06       -1.54     18.06 o 
  -3   9  10        6.39       12.32      6.86 o 
  -2   9  10      121.83       93.14     19.90 o 
  -1   9  10       27.09       19.84      7.99 o 
   0   9  10      105.37       97.16     13.04 o 
   1   9  10      417.33      467.45     30.46 o 
   2   9  10        0.19       -3.37      5.13 o 
   3   9  10       77.58       81.55     13.07 o 
   4   9  10        6.23       24.22     15.36 o 
   5   9  10        0.09        6.19      5.05 o 
   6   9  10        1.20        1.59      4.31 o 
   7   9  10       60.38       49.26     12.08 o 
  -5  10  10        4.05        4.47      6.17 o 
  -4  10  10        0.60       -0.17      6.27 o 
  -3  10  10       12.41       15.18     14.86 o 
  -2  10  10       53.67       60.91     11.81 o 
  -1  10  10      117.38      108.37     15.58 o 
   0  10  10       19.28       26.04     14.25 o 
   1  10  10       36.52       36.73     14.00 o 
   2  10  10       34.20       70.95     23.46 o 
   3  10  10       98.28       69.17     13.40 o 
   4  10  10       18.34       11.64     11.43 o 
   5  10  10        1.26        9.41      7.00 o 
   6  10  10       10.17       12.93      6.54 o 
  -4  11  10        0.38        6.66      7.79 o 
  -3  11  10        0.00        1.94      4.93 o 
  -2  11  10       10.21        4.99      7.86 o 
  -1  11  10       17.27       24.37      8.97 o 
   0  11  10       89.52      126.78     25.80 o 
   1  11  10       23.11       49.21     12.14 o 
   2  11  10       93.66       88.83     15.36 o 
   3  11  10       15.58       15.20     17.20 o 
   4  11  10        5.90        2.26      7.13 o 
   5  11  10        0.03        0.50     10.20 o 
  -2  12  10        0.36       -3.93      6.49 o 
  -1  12  10        0.11       14.99     13.76 o 
   0  12  10       17.29       24.07     17.20 o 
   1  12  10        0.02        2.51      6.01 o 
   2  12  10       39.71       59.45     14.13 o 
   3  12  10        3.37       -6.54      6.63 o 
   4  12  10        5.32        9.69     19.66 o 
   0  13  10       11.14       13.52      9.66 o 
   1  13  10        7.64        6.50     11.67 o 
  -2 -10  11        1.43        5.41     12.78 o 
  -1 -10  11       22.65       42.39     14.13 o 
   0 -10  11        0.40        0.12      6.51 o 
   1 -10  11        5.24        9.87      8.35 o 
   2 -10  11       35.12       30.12      9.85 o 
   3 -10  11       11.36       29.93     11.27 o 
  -4  -9  11        3.79        4.18     15.23 o 
  -3  -9  11        1.28       -0.98     10.07 o 
  -2  -9  11        0.80        8.85     13.27 o 
  -1  -9  11       13.24       20.96      6.45 o 
   0  -9  11       56.88       47.09     12.41 o 
   1  -9  11        3.93       -6.32      6.32 o 
   2  -9  11       20.94       -3.15      7.10 o 
   3  -9  11        0.02       -9.09      9.09 o 
   4  -9  11        1.03        4.67     13.02 o 
   5  -9  11        6.08        6.24     13.27 o 
  -5  -8  11       10.08       -0.33     16.09 o 
  -4  -8  11       18.33       39.07     16.95 o 
  -3  -8  11        0.71       26.29     14.25 o 
  -2  -8  11        1.71       38.58     18.18 o 
  -1  -8  11        0.32       -3.47      6.27 o 
   0  -8  11       45.05       39.52     16.22 o 
   1  -8  11        2.79       17.65      8.72 o 
   2  -8  11       12.70       15.87      8.74 o 
   3  -8  11        9.03       17.69     10.81 o 
   4  -8  11       42.07       46.93     18.18 o 
   5  -8  11        0.59       15.97     11.55 o 
   6  -8  11        0.11       -1.79      7.24 o 
  -5  -7  11       31.74       47.19     12.63 o 
  -4  -7  11        1.46        0.52      7.25 o 
  -3  -7  11        3.69       -7.13      7.13 o 
  -2  -7  11        1.27        3.92      4.78 o 
  -1  -7  11        3.78        2.77      6.64 o 
   0  -7  11        3.43        3.60      9.09 o 
   1  -7  11        2.11       -2.24      5.12 o 
   2  -7  11       20.41       28.79      9.39 o 
   3  -7  11       71.60      116.22     24.32 o 
   4  -7  11       39.04       69.29     19.16 o 
   5  -7  11        6.43       12.78     13.51 o 
   6  -7  11        6.01        7.75      8.60 o 
   7  -7  11       33.03       36.92     11.92 o 
  -6  -6  11        7.34       11.18      7.30 o 
  -5  -6  11       43.27       59.74     13.28 o 
  -4  -6  11       15.17       30.42     11.43 o 
  -3  -6  11        0.71        6.48      6.05 o 
  -2  -6  11        2.13        5.93      3.56 o 
  -1  -6  11       11.20       11.43      6.19 o 
   0  -6  11       44.39       45.29     10.50 o 
   1  -6  11       19.59       33.33      9.38 o 
   2  -6  11      142.82      155.42     30.59 o 
   3  -6  11       32.82       29.48     13.76 o 
   4  -6  11       26.26       45.45     16.46 o 
   5  -6  11       12.02       13.51     11.06 o 
   6  -6  11        2.26        7.37      7.13 o 
   7  -6  11        0.17       17.33      8.97 o 
  -6  -5  11       10.50       25.00      9.81 o 
  -5  -5  11       12.53       10.31      7.36 o 
  -4  -5  11       28.30       38.12     10.31 o 
  -3  -5  11        2.46        7.90      6.57 o 
  -2  -5  11      182.81      212.84     12.59 o 
  -1  -5  11       86.75       74.56      7.71 o 
   0  -5  11       45.42       47.33     12.16 o 
   1  -5  11      621.14      611.93     33.35 o 
   2  -5  11        5.17        7.86      5.91 o 
   3  -5  11      162.31      151.35     24.82 o 
   4  -5  11       63.15       45.45     15.23 o 
   5  -5  11        9.93        9.83      9.09 o 
   6  -5  11        3.15       -9.34      9.34 o 
   7  -5  11       11.26       15.80      8.50 o 
   8  -5  11       48.25       35.58     11.45 o 
  -7  -4  11       30.29       29.42     10.58 o 
  -6  -4  11       36.62       26.97     10.07 o 
  -5  -4  11        9.89       21.52      9.09 o 
  -4  -4  11        8.89        5.15      5.84 o 
  -3  -4  11      490.76      534.30     35.38 o 
  -2  -4  11      456.28      414.19     16.31 o 
  -1  -4  11       21.22       15.78      3.83 o 
   0  -4  11      608.16      579.50     25.30 o 
   1  -4  11        0.02        2.67      4.76 o 
   2  -4  11       46.32       33.19      8.49 o 
   3  -4  11      401.18      362.90     37.59 o 
   4  -4  11      132.99      169.29     26.78 o 
   5  -4  11       63.79       51.84     16.46 o 
   6  -4  11       63.83       76.66     20.39 o 
   7  -4  11       11.93       19.36      9.95 o 
   8  -4  11       17.01       50.19     14.15 o 
  -7  -3  11        7.39       12.14     11.30 o 
  -6  -3  11        0.75       15.64      7.67 o 
  -5  -3  11        1.98       16.57      6.79 o 
  -4  -3  11      160.32      184.78     19.80 o 
  -3  -3  11       15.94       13.36      4.71 o 
  -2  -3  11      114.29      124.91      8.36 o 
  -1  -3  11       67.26       63.44      5.89 o 
   0  -3  11       56.80       61.54      7.66 o 
   1  -3  11        0.41       -1.03      8.35 o 
   2  -3  11       19.32       13.02      8.85 o 
   3  -3  11       44.87       30.96     11.06 o 
   4  -3  11       66.18       70.76     17.44 o 
   5  -3  11      112.26      119.17     23.83 o 
   6  -3  11      146.11      137.59     26.04 o 
   7  -3  11        1.93       18.42      9.90 o 
   8  -3  11       14.02       13.89      6.90 o 
  -7  -2  11        1.28       -6.38      6.81 o 
  -6  -2  11       20.67       13.44     15.23 o 
  -5  -2  11       86.78       64.54     12.24 o 
  -4  -2  11      200.71      190.53     19.19 o 
  -3  -2  11      204.82      200.45     13.00 o 
  -2  -2  11      185.66      210.80     13.73 o 
  -1  -2  11       14.84       14.35      2.80 o 
   0  -2  11      232.86      224.56      9.49 o 
   1  -2  11        6.73        9.43      4.21 o 
   2  -2  11       84.00       57.74     13.51 o 
   3  -2  11       52.82       59.46     15.72 o 
   4  -2  11        9.03       14.99     10.07 o 
   5  -2  11      127.09      178.13     27.03 o 
   6  -2  11        9.86       -6.14      8.85 o 
   7  -2  11       41.35       30.24      9.88 o 
   8  -2  11        4.71        7.02      8.32 o 
   9  -2  11        4.23        9.28      7.54 o 
  -7  -1  11       14.09       34.55      9.85 o 
  -6  -1  11        0.77        4.79      5.77 o 
  -5  -1  11       39.84       35.73      9.63 o 
  -4  -1  11       14.36        7.49      6.02 o 
  -3  -1  11       50.04       57.35      7.06 o 
  -2  -1  11       22.29       26.12      5.27 o 
  -1  -1  11       31.73       37.31      6.18 o 
   0  -1  11      518.65      475.02     14.46 o 
   1  -1  11      165.71      171.36     10.14 o 
   2  -1  11       26.87       19.16      8.85 o 
   3  -1  11      352.79      374.69     34.40 o 
   4  -1  11      419.42      409.09     37.35 o 
   5  -1  11       44.88       22.85     10.57 o 
   6  -1  11       32.15       56.27     17.44 o 
   7  -1  11        0.82       20.91     12.65 o 
   8  -1  11       34.76       35.64     10.59 o 
   9  -1  11        0.54        4.05      7.27 o 
  -8   0  11        9.19        6.86      5.86 o 
  -7   0  11        0.10        6.34      9.46 o 
  -6   0  11        1.49       -2.65      7.62 o 
  -5   0  11      121.51      123.38     15.64 o 
  -4   0  11      127.22      170.84     23.34 o 
  -3   0  11      315.79      309.96     15.84 o 
  -2   0  11       28.77       15.30      5.89 o 
  -1   0  11      239.64      202.31     12.91 o 
   0   0  11       10.83       14.77      3.08 o 
   1   0  11        0.64       -1.27      2.39 o 
   2   0  11       45.18       42.66      6.93 o 
   3   0  11        0.01       11.06     10.81 o 
   4   0  11       58.13       70.52     16.95 o 
   5   0  11      893.58      914.01     57.00 o 
   6   0  11        0.31       -6.88      6.88 o 
   7   0  11      138.86      109.77     15.98 o 
   8   0  11        9.25       20.76      9.73 o 
   9   0  11        0.24       -3.82      5.84 o 
  -8   1  11       16.92       -1.53      6.13 o 
  -7   1  11       11.88       27.95      9.15 o 
  -6   1  11        4.34        5.54      6.27 o 
  -5   1  11        0.14        2.56      6.02 o 
  -4   1  11      422.92      397.53     30.22 o 
  -3   1  11      753.42      819.56     24.98 o 
  -2   1  11        0.01        4.52      3.30 o 
  -1   1  11        1.89        1.03      3.18 o 
   0   1  11      142.06      111.62      9.49 o 
   1   1  11       18.10       21.28      4.18 o 
   2   1  11      191.12      228.56     15.71 o 
   3   1  11        8.06       16.35      8.11 o 
   4   1  11        8.21        5.65      6.88 o 
   5   1  11       38.30       30.71     11.30 o 
   6   1  11       89.26       78.13     18.43 o 
   7   1  11       40.52       21.22      7.50 o 
   8   1  11        7.43       10.74     22.24 o 
   9   1  11        0.29       -6.97     11.30 o 
  -8   2  11       17.10       41.52     18.43 o 
  -7   2  11        9.38       12.19      6.18 o 
  -6   2  11        2.23        7.51      6.05 o 
  -5   2  11       87.95      109.75     14.17 o 
  -4   2  11      317.96      286.30     21.49 o 
  -3   2  11      655.70      703.93     29.44 o 
  -2   2  11      176.18      152.64      9.19 o 
  -1   2  11      559.66      507.69     19.47 o 
   0   2  11       54.09       38.82      5.75 o 
   1   2  11      495.26      470.53     18.84 o 
   2   2  11      194.61      181.55     12.02 o 
   3   2  11        1.68        4.98      9.46 o 
   4   2  11       17.38       15.95     11.79 o 
   5   2  11       77.67       55.28     15.23 o 
   6   2  11       47.70       39.80     13.27 o 
   7   2  11      245.89      194.40     33.17 o 
   8   2  11       20.83       27.25      8.72 o 
   9   2  11       29.51       23.24     11.43 o 
  -7   3  11        0.68        3.69      9.58 o 
  -6   3  11        1.06        0.33      4.65 o 
  -5   3  11       50.11       74.19     12.00 o 
  -4   3  11        9.92       10.29      3.80 o 
  -3   3  11       96.49       98.95      9.06 o 
  -2   3  11      473.59      435.54     17.99 o 
  -1   3  11      199.44      186.47     11.53 o 
   0   3  11      317.11      324.75     12.56 o 
   1   3  11      386.49      360.62     11.68 o 
   2   3  11        0.28        8.89      3.71 o 
   3   3  11      219.50      222.82     13.50 o 
   4   3  11      311.36      301.31     22.47 o 
   5   3  11      159.70      200.27     19.32 o 
   6   3  11      116.16       92.92     14.07 o 
   7   3  11       18.24       42.31     13.15 o 
   8   3  11        0.04        5.77      5.73 o 
   9   3  11        6.60       14.99     10.32 o 
  -7   4  11        0.03        3.44      9.58 o 
  -6   4  11        9.77        4.67     10.81 o 
  -5   4  11        7.62       16.46     11.55 o 
  -4   4  11      191.59      189.65     17.08 o 
  -3   4  11      547.87      533.21     20.08 o 
  -2   4  11       34.47       29.44      4.87 o 
  -1   4  11       19.95       23.34      6.82 o 
   0   4  11       41.85       38.25      5.13 o 
   1   4  11        8.31        4.14      2.36 o 
   2   4  11       29.51       34.23      4.61 o 
   3   4  11       94.16       75.62      7.99 o 
   4   4  11      118.25      129.65     15.17 o 
   5   4  11       33.45       42.71     10.06 o 
   6   4  11       54.00       58.19     11.87 o 
   7   4  11       64.56       64.32     10.06 o 
   8   4  11        0.00        7.31      7.69 o 
   9   4  11        4.99       10.61      7.37 o 
  -7   5  11       14.33       26.29     15.97 o 
  -6   5  11        1.12       10.81      9.34 o 
  -5   5  11      125.89      134.89     26.29 o 
  -4   5  11       61.77       72.59     14.86 o 
  -3   5  11      127.56      118.23     13.62 o 
  -2   5  11        1.92       18.96      7.08 o 
  -1   5  11      419.22      438.00     24.66 o 
   0   5  11      171.25      156.27     10.97 o 
   1   5  11      310.75      329.20     15.46 o 
   2   5  11        2.45        1.40      1.96 o 
   3   5  11      217.27      224.02     11.37 o 
   4   5  11       47.48       54.10      9.71 o 
   5   5  11        0.87        0.73      9.58 o 
   6   5  11       86.48       83.60     10.57 o 
   7   5  11      171.29      171.79     15.76 o 
   8   5  11       70.93       59.21     20.76 o 
  -7   6  11       26.58       54.55     20.88 o 
  -6   6  11       60.55       46.19     17.94 o 
  -5   6  11        1.14       -5.39      5.39 o 
  -4   6  11      102.95      116.23     15.14 o 
  -3   6  11      192.50      210.60     19.15 o 
  -2   6  11      148.25      116.88     27.52 o 
  -1   6  11       30.14       36.13      7.64 o 
   0   6  11      127.57      121.70     10.42 o 
   1   6  11       78.38       51.69      6.81 o 
   2   6  11       66.54       73.32     10.28 o 
   3   6  11        8.66        8.51      4.60 o 
   4   6  11      117.84      125.45     12.26 o 
   5   6  11       26.35       18.46      7.35 o 
   6   6  11       44.18       30.06     18.18 o 
   7   6  11       23.96       32.05      9.02 o 
   8   6  11        2.95       13.21     10.93 o 
  -6   7  11       15.98       -3.93      8.60 o 
  -5   7  11       57.72       59.78     12.22 o 
  -4   7  11        5.45        2.28      4.13 o 
  -3   7  11       30.81       15.83      6.61 o 
  -2   7  11       46.04       46.21     10.25 o 
  -1   7  11        0.11       -3.35      4.68 o 
   0   7  11      151.04      158.33     15.58 o 
   1   7  11      151.60      170.73     12.51 o 
   2   7  11      434.21      446.56     27.52 o 
   3   7  11        2.13        2.76      3.96 o 
   4   7  11       22.72       27.47      6.67 o 
   5   7  11       40.51       49.28      9.21 o 
   6   7  11        2.69        2.94      4.80 o 
   7   7  11       17.14       36.29     11.10 o 
   8   7  11        5.99        9.48      7.13 o 
  -6   8  11        2.48        6.63      8.60 o 
  -5   8  11       17.38       18.52      7.55 o 
  -4   8  11       20.84       21.10      7.82 o 
  -3   8  11       16.45       15.69      6.97 o 
  -2   8  11        1.98        3.97      5.36 o 
  -1   8  11      169.69      195.33     18.66 o 
   0   8  11       46.22       62.17     17.20 o 
   1   8  11       36.39       29.23      5.60 o 
   2   8  11       50.22       44.21      9.44 o 
   3   8  11      226.22      251.52     22.18 o 
   4   8  11        6.48        3.64      6.07 o 
   5   8  11        4.21       14.89      5.87 o 
   6   8  11        7.32        9.07      6.86 o 
   7   8  11        2.26       -8.85      8.85 o 
  -5   9  11        6.19        3.12      5.90 o 
  -4   9  11       12.40        8.91      6.03 o 
  -3   9  11        0.92        4.22     11.79 o 
  -2   9  11       97.67      122.17     16.46 o 
  -1   9  11       67.49       64.16     11.97 o 
   0   9  11       30.44       34.58      9.02 o 
   1   9  11       56.23       37.13     19.16 o 
   2   9  11       35.53       31.37      8.44 o 
   3   9  11      101.44      144.33     45.82 o 
   4   9  11       95.26       96.93     15.03 o 
   5   9  11       12.00       22.88      7.56 o 
   6   9  11        0.61       -5.76      5.76 o 
   7   9  11        6.26        3.44      8.85 o 
  -4  10  11        0.00        7.70      7.31 o 
  -3  10  11        0.72       14.23      9.83 o 
  -2  10  11        3.81        8.04      6.49 o 
  -1  10  11        2.34        6.79      7.99 o 
   0  10  11        0.19        3.77      7.37 o 
   1  10  11        4.19        9.53      7.74 o 
   2  10  11       15.54       30.32     10.11 o 
   3  10  11       34.32       33.55      9.50 o 
   4  10  11       26.38       19.35     13.88 o 
   5  10  11        4.75        2.86      9.09 o 
   6  10  11        6.46       12.41      6.16 o 
  -3  11  11        1.88        3.40      9.46 o 
  -2  11  11       18.71       18.79      8.80 o 
  -1  11  11        1.02       -0.74     11.06 o 
   0  11  11        3.44        2.91      7.50 o 
   1  11  11       16.80       12.80     12.78 o 
   2  11  11       99.14       93.95     15.66 o 
   3  11  11        6.34       13.62      6.91 o 
   4  11  11        5.48       10.62      7.31 o 
   5  11  11        3.26        7.65      7.36 o 
  -2  12  11       37.93       27.27     15.72 o 
  -1  12  11       11.53        6.88      9.09 o 
   0  12  11        8.98        2.76      7.07 o 
   1  12  11        4.87        9.29      7.74 o 
   2  12  11        1.34        5.02      6.14 o 
   3  12  11        9.35       13.10      8.44 o 
   4  12  11       12.25       37.61     11.92 o 
  -1 -10  12        0.30       18.18     15.48 o 
   0 -10  12        0.00       11.79      6.95 o 
   1 -10  12        1.62       -5.26      7.89 o 
   2 -10  12       10.79       29.48     17.20 o 
  -3  -9  12        0.05        0.00      9.34 o 
  -2  -9  12        2.24        8.60     12.29 o 
  -1  -9  12        0.02       13.27     14.74 o 
   0  -9  12        7.53       21.13      9.27 o 
   1  -9  12       21.46       33.06     10.62 o 
   2  -9  12        5.90       -7.25      7.25 o 
   3  -9  12        6.51        9.58     10.57 o 
   4  -9  12       17.06       18.67     13.76 o 
  -4  -8  12        7.76       32.19     18.43 o 
  -3  -8  12        1.14        9.09     13.02 o 
  -2  -8  12        0.42       26.04     16.22 o 
  -1  -8  12        3.62       -1.63      5.77 o 
   0  -8  12       13.49       31.31     10.21 o 
   1  -8  12        2.79       14.40      9.15 o 
   2  -8  12        3.49        5.37      5.79 o 
   3  -8  12       26.38       34.89     14.25 o 
   4  -8  12        5.83       17.44     11.55 o 
   5  -8  12       18.73       33.17     15.97 o 
  -5  -7  12        5.43       -2.00      6.78 o 
  -4  -7  12       44.52       56.36     13.08 o 
  -3  -7  12        0.60        4.24      6.51 o 
  -2  -7  12        0.12       -3.93      9.58 o 
  -1  -7  12       82.48       81.82     13.15 o 
   0  -7  12        9.45       25.43      8.69 o 
   1  -7  12       36.27       30.69      9.28 o 
   2  -7  12        2.12        4.23      6.47 o 
   3  -7  12        4.93        7.37      9.58 o 
   4  -7  12       17.59        7.86      6.63 o 
   5  -7  12       94.14      171.01     32.43 o 
   6  -7  12        3.92        1.97     12.04 o 
  -5  -6  12       12.02       29.05     10.82 o 
  -4  -6  12       40.30       39.46     10.63 o 
  -3  -6  12       21.67       12.05      8.23 o 
  -2  -6  12       31.65       36.21      7.53 o 
  -1  -6  12       43.29       37.34      8.86 o 
   0  -6  12       64.67       48.02     10.74 o 
   1  -6  12       26.03       39.62     10.41 o 
   2  -6  12       87.67       75.20     13.15 o 
   3  -6  12        5.19       21.13     14.00 o 
   4  -6  12       32.85       22.36     13.02 o 
   5  -6  12       61.10       54.05     17.20 o 
   6  -6  12       63.11       98.53     24.57 o 
   7  -6  12        2.96       20.22      9.77 o 
  -6  -5  12        7.59        5.43     11.43 o 
  -5  -5  12        5.70        3.53      5.88 o 
  -4  -5  12       32.55       19.19      8.85 o 
  -3  -5  12       81.07       75.82     13.37 o 
  -2  -5  12      173.99      169.70     14.52 o 
  -1  -5  12        1.24        2.23      5.62 o 
   0  -5  12       79.65       77.86     12.70 o 
   1  -5  12        2.15        8.11      6.54 o 
   2  -5  12      113.15      105.78     14.99 o 
   3  -5  12      273.04      203.69     29.73 o 
   4  -5  12        6.90        3.93      8.85 o 
   5  -5  12       29.34       27.52     13.51 o 
   6  -5  12       16.46       19.90     10.81 o 
   7  -5  12       14.85       33.91     11.64 o 
  -6  -4  12       17.66        6.94     11.55 o 
  -5  -4  12       13.95       11.71      7.46 o 
  -4  -4  12        0.78        3.07      5.53 o 
  -3  -4  12        1.02        8.60      7.99 o 
  -2  -4  12      126.50      119.45     11.73 o 
  -1  -4  12       35.25       35.33      7.69 o 
   0  -4  12        7.85       10.31      6.26 o 
   1  -4  12      125.73       97.71     13.29 o 
   2  -4  12       11.12       13.87      5.90 o 
   3  -4  12        5.51       -5.90      7.86 o 
   4  -4  12      107.12      114.01     22.60 o 
   5  -4  12        8.46       11.79     10.57 o 
   6  -4  12        8.85       11.06     11.55 o 
   7  -4  12        0.13       -0.56      7.21 o 
   8  -4  12       12.46       19.12     11.92 o 
  -7  -3  12        1.97        2.91      5.70 o 
  -6  -3  12        0.03        3.42     12.65 o 
  -5  -3  12        0.04        0.03     16.34 o 
  -4  -3  12      134.48      163.49     19.19 o 
  -3  -3  12       13.09        3.39      5.07 o 
  -2  -3  12       26.90       38.01      6.77 o 
  -1  -3  12       56.04       48.88      7.98 o 
   0  -3  12      329.22      355.81     14.25 o 
   1  -3  12       96.70      114.67     13.90 o 
   2  -3  12       33.28       19.66      9.58 o 
   3  -3  12       36.85       48.65     14.99 o 
   4  -3  12       17.52       36.12     14.25 o 
   5  -3  12      123.85      136.36     25.80 o 
   6  -3  12       60.76       67.08     17.94 o 
   7  -3  12        0.47        8.85      8.60 o 
   8  -3  12       14.87        7.74      7.31 o 
  -7  -2  12        0.28        6.95      6.75 o 
  -6  -2  12        0.03       -5.70      8.97 o 
  -5  -2  12       39.71       75.10     13.92 o 
  -4  -2  12        0.10       -2.88      4.54 o 
  -3  -2  12      251.75      320.97     24.75 o 
  -2  -2  12       70.11       88.42      9.36 o 
  -1  -2  12      104.55      110.92     10.73 o 
   0  -2  12      117.31      110.36      7.00 o 
   1  -2  12      293.93      266.34     12.56 o 
   2  -2  12      218.57      223.10     27.52 o 
   3  -2  12      221.46      251.84     29.98 o 
   4  -2  12       40.43       37.59     13.51 o 
   5  -2  12      487.67      436.37     42.75 o 
   6  -2  12        9.72       11.30      8.85 o 
   7  -2  12       54.60       66.83     18.92 o 
   8  -2  12        0.89       -3.21      5.55 o 
  -7  -1  12        0.17       -6.91      6.91 o 
  -6  -1  12       13.65        6.69     16.71 o 
  -5  -1  12      167.25      164.82     19.94 o 
  -4  -1  12        3.46       -1.38      5.20 o 
  -3  -1  12      619.25      598.89     22.73 o 
  -2  -1  12       17.12       18.76      4.81 o 
  -1  -1  12      200.61      238.63     15.00 o 
   0  -1  12        0.56       -1.03      2.38 o 
   1  -1  12      112.90      136.21      9.01 o 
   2  -1  12       62.85       50.12     14.25 o 
   3  -1  12       36.14       49.88     14.74 o 
   4  -1  12      527.03      456.02     41.77 o 
   5  -1  12       10.61       11.55      9.34 o 
   6  -1  12       97.68       97.79     20.88 o 
   7  -1  12       39.76       45.45     15.48 o 
   8  -1  12        1.08       -1.13     14.25 o 
   9  -1  12        3.13        0.83      6.43 o 
  -7   0  12        0.22        2.68      5.99 o 
  -6   0  12        1.96        0.41      6.47 o 
  -5   0  12       42.22       82.14     19.53 o 
  -4   0  12       50.19       58.34     11.12 o 
  -3   0  12      703.42      707.66     24.59 o 
  -2   0  12      499.35      534.61     24.56 o 
  -1   0  12      252.82      235.37     14.49 o 
   0   0  12      147.93      160.96     12.20 o 
   1   0  12      192.07      169.54      9.93 o 
   2   0  12      678.07      628.73     22.88 o 
   3   0  12       39.81       37.59     12.29 o 
   4   0  12      372.60      342.51     34.89 o 
   5   0  12      183.67      146.44     24.82 o 
   6   0  12       22.35       27.03     12.29 o 
   7   0  12       82.08       67.32     18.67 o 
   8   0  12       85.71       55.39     12.81 o 
   9   0  12        6.38       22.60     15.48 o 
  -7   1  12        4.87        8.23      4.86 o 
  -6   1  12        8.01       -1.83      5.63 o 
  -5   1  12       16.68       17.04      7.10 o 
  -4   1  12        1.91        7.93     11.92 o 
  -3   1  12       10.03        5.71      2.83 o 
  -2   1  12        8.62        8.44      3.74 o 
  -1   1  12      426.54      451.47     19.36 o 
   0   1  12        0.66       -1.50      3.31 o 
   1   1  12      270.70      266.40     19.12 o 
   2   1  12      393.75      410.93     18.55 o 
   3   1  12      542.95      532.51     27.85 o 
   4   1  12      155.92      140.54     24.32 o 
   5   1  12      729.39      768.55     53.07 o 
   6   1  12        9.87       15.48     11.79 o 
   7   1  12      157.82      201.97     30.22 o 
   8   1  12        1.21       -5.03      6.13 o 
   9   1  12        9.05        9.04      9.34 o 
  -7   2  12       14.72       26.04     14.74 o 
  -6   2  12        2.74       -1.66      5.84 o 
  -5   2  12       28.73       19.83      6.50 o 
  -4   2  12     1275.13     1342.19     47.28 o 
  -3   2  12      364.83      374.72     22.75 o 
  -2   2  12      480.30      446.58     19.50 o 
  -1   2  12       26.65       25.28      5.63 o 
   0   2  12      229.70      201.88     12.92 o 
   1   2  12        3.74        5.41      3.59 o 
   2   2  12      898.63      864.77     26.98 o 
   3   2  12      261.23      215.33     18.28 o 
   4   2  12      351.64      333.41     23.63 o 
   5   2  12        7.14       12.53     12.29 o 
   6   2  12       25.96       36.12     12.78 o 
   7   2  12       18.52        9.10      6.76 o 
   8   2  12        1.88        1.33      6.54 o 
   9   2  12        2.80        0.69      7.35 o 
  -7   3  12        1.52        4.18     12.04 o 
  -6   3  12       11.77        1.47      8.11 o 
  -5   3  12       32.44       36.26      9.13 o 
  -4   3  12        5.34       15.35      6.41 o 
  -3   3  12      980.45      962.09     40.81 o 
  -2   3  12        2.94        8.87      4.02 o 
  -1   3  12      704.50      762.84     15.67 o 
   0   3  12      406.20      327.50     11.33 o 
   1   3  12      238.29      184.96     12.53 o 
   2   3  12       22.07       18.05      4.40 o 
   3   3  12      132.02      111.88     10.10 o 
   4   3  12        5.05       13.02      6.47 o 
   5   3  12       77.32       65.96     11.64 o 
   6   3  12      209.47      202.04     21.20 o 
   7   3  12       40.96       26.29      6.88 o 
   8   3  12       20.89       29.06     17.57 o 
   9   3  12        6.40       24.01      9.62 o 
  -7   4  12        4.30        0.74      9.34 o 
  -6   4  12        0.98       -1.97      7.86 o 
  -5   4  12       38.42       40.54     15.48 o 
  -4   4  12      128.64      121.26     27.76 o 
  -3   4  12      170.42      156.90     11.35 o 
  -2   4  12      607.07      609.97     21.55 o 
  -1   4  12        0.86       10.27      5.90 o 
   0   4  12      515.84      504.04     17.90 o 
   1   4  12      158.31      146.27      9.82 o 
   2   4  12      261.06      283.88     12.86 o 
   3   4  12      106.12       81.31      8.61 o 
   4   4  12        1.60       15.34      6.72 o 
   5   4  12        4.99        3.91      7.62 o 
   6   4  12       11.96       28.05      9.55 o 
   7   4  12        5.99        3.58      5.04 o 
   8   4  12        2.82        9.58      5.33 o 
  -7   5  12        0.01      -13.76     13.76 o 
  -6   5  12       21.59       16.46     10.32 o 
  -5   5  12        0.93       26.04     14.74 o 
  -4   5  12        5.21        7.67      5.80 o 
  -3   5  12      222.42      224.84     29.73 o 
  -2   5  12       71.36       66.61     11.26 o 
  -1   5  12       89.25       88.69     14.86 o 
   0   5  12        1.79       -1.49      3.09 o 
   1   5  12      320.29      287.60     14.76 o 
   2   5  12       49.65       45.33      6.52 o 
   3   5  12        0.71        1.39      2.65 o 
   4   5  12        4.70       15.36      7.35 o 
   5   5  12      122.77      137.89     17.02 o 
   6   5  12       72.97       68.79     13.15 o 
   7   5  12       42.93       42.96      9.56 o 
   8   5  12       20.02       19.99      8.43 o 
  -6   6  12        6.46       -0.25      9.58 o 
  -5   6  12       20.24       26.78     12.29 o 
  -4   6  12      129.96      120.62     15.86 o 
  -3   6  12      157.19      141.04     16.75 o 
  -2   6  12       10.68       15.71      5.72 o 
  -1   6  12        6.00       11.71      5.91 o 
   0   6  12       43.49       43.04      6.48 o 
   1   6  12        0.63       -2.21      2.59 o 
   2   6  12      159.29      159.09     11.46 o 
   3   6  12       49.07       38.78      7.45 o 
   4   6  12      173.73      195.01     16.06 o 
   5   6  12        0.85       -1.79      7.74 o 
   6   6  12      231.57      218.31     22.92 o 
   7   6  12        2.77       14.87      8.81 o 
   8   6  12        6.05       -0.25      6.73 o 
  -6   7  12        0.05       27.03     15.97 o 
  -5   7  12        9.42       25.06     11.79 o 
  -4   7  12       21.47        3.23      6.51 o 
  -3   7  12      141.04      143.59     17.46 o 
  -2   7  12      281.74      300.89     23.71 o 
  -1   7  12      305.91      323.36     23.63 o 
   0   7  12        0.61        5.18      4.37 o 
   1   7  12       51.52       33.24      8.30 o 
   2   7  12      181.32      187.02     17.58 o 
   3   7  12       53.01       59.93     10.78 o 
   4   7  12       33.93       29.97      6.80 o 
   5   7  12        5.54       16.76      7.08 o 
   6   7  12        0.02        5.58      5.11 o 
   7   7  12        7.54       18.83      8.97 o 
   8   7  12        5.48        6.18     13.15 o 
  -5   8  12        1.58       -2.87      4.83 o 
  -4   8  12        3.89        7.58      5.45 o 
  -3   8  12      238.88      208.93     21.36 o 
  -2   8  12       10.97       19.82      8.08 o 
  -1   8  12       66.47      102.42     14.34 o 
   0   8  12      228.45      212.58     15.19 o 
   1   8  12       35.21       39.66      7.20 o 
   2   8  12      168.25      147.30     16.68 o 
   3   8  12        2.07       -4.35      4.83 o 
   4   8  12      102.48      139.60     14.49 o 
   5   8  12       11.01        7.22      5.64 o 
   6   8  12        5.48       17.99     17.57 o 
   7   8  12        1.05       -4.67      7.25 o 
  -5   9  12        7.89        3.00      8.23 o 
  -4   9  12        8.39        3.18      9.21 o 
  -3   9  12       28.32       22.95      9.01 o 
  -2   9  12        0.00        0.80      5.12 o 
  -1   9  12       91.60       88.23     13.71 o 
   0   9  12       24.06       17.00      6.25 o 
   1   9  12       33.04       21.12      6.86 o 
   2   9  12        2.86        0.06      6.14 o 
   3   9  12       22.17       50.73     11.35 o 
   4   9  12        0.78       -1.69      7.02 o 
   5   9  12       10.59        3.01      5.47 o 
   6   9  12        2.64        4.38      6.16 o 
  -4  10  12        5.32       18.92     12.65 o 
  -3  10  12        1.28        2.86      6.05 o 
  -2  10  12        4.52        9.23     11.92 o 
  -1  10  12       43.71       82.28     13.90 o 
   0  10  12        7.99        8.45      7.25 o 
   1  10  12        5.91        7.66      7.31 o 
   2  10  12       12.90       20.35      8.08 o 
   3  10  12      103.57       84.73     13.95 o 
   4  10  12        0.01       -2.99      4.78 o 
   5  10  12        1.18       -3.14      5.20 o 
   6  10  12        0.02       -3.45      6.31 o 
  -3  11  12       12.41       19.19     22.97 o 
  -2  11  12        7.14        4.84     10.32 o 
  -1  11  12        8.44       -4.91      9.83 o 
   0  11  12       86.12       70.78     14.28 o 
   1  11  12       15.33       13.32      5.66 o 
   2  11  12       20.76        9.87      7.37 o 
   3  11  12        9.15        2.57      5.86 o 
   4  11  12       26.99       32.56     10.86 o 
   5  11  12       14.68       12.80      9.09 o 
  -1  12  12        0.69        5.41     10.32 o 
   0  12  12        0.57       10.25      9.06 o 
   1  12  12        0.66        1.73     13.27 o 
   2  12  12        4.17        5.85      6.07 o 
   3  12  12       10.75       18.53     10.11 o 
  -2  -9  13       14.40       11.79     13.51 o 
  -1  -9  13       14.45       10.81     11.79 o 
   0  -9  13        1.85        8.66      5.46 o 
   1  -9  13        0.00       10.05     12.65 o 
   2  -9  13       20.46       12.43      8.35 o 
   3  -9  13       55.62       72.48     23.59 o 
  -3  -8  13        9.50       11.06     15.72 o 
  -2  -8  13        4.69        7.37     10.07 o 
  -1  -8  13        8.86       16.51     13.02 o 
   0  -8  13        4.10        0.31     10.93 o 
   1  -8  13       24.46       20.13      8.78 o 
   2  -8  13        2.22       -0.87      7.36 o 
   3  -8  13       57.23       39.07     16.22 o 
   4  -8  13        1.28       -7.62      9.83 o 
   5  -8  13        7.83       -4.91      7.86 o 
  -4  -7  13        2.53        2.49      6.51 o 
  -3  -7  13        7.00        2.31     14.86 o 
  -2  -7  13        5.20       15.97     11.06 o 
  -1  -7  13        2.68       10.86      6.66 o 
   0  -7  13       28.04       36.59     11.16 o 
   1  -7  13       79.44       60.50     12.55 o 
   2  -7  13        2.28       14.65      7.80 o 
   3  -7  13        6.80        1.97      8.85 o 
   4  -7  13       15.97       36.61     14.99 o 
   5  -7  13       16.34       23.83     14.99 o 
   6  -7  13       44.33       46.68     21.13 o 
  -5  -6  13       15.57        6.86     13.88 o 
  -4  -6  13        2.12        1.78      8.84 o 
  -3  -6  13       19.80       36.76     12.10 o 
  -2  -6  13       22.69       15.40      5.87 o 
  -1  -6  13        6.50        8.18      7.49 o 
   0  -6  13        0.03       -1.30      6.03 o 
   1  -6  13       76.79       69.82     13.28 o 
   2  -6  13       22.76       17.96      9.44 o 
   3  -6  13       55.77       47.42     16.71 o 
   4  -6  13        0.36       -2.46      7.62 o 
   5  -6  13       16.94        6.39      7.86 o 
   6  -6  13       16.47       32.68     16.46 o 
  -6  -5  13        8.26      -11.55     11.55 o 
  -5  -5  13        0.51        0.70      6.40 o 
  -4  -5  13       22.39       36.61     11.64 o 
  -3  -5  13       46.21       51.36     18.92 o 
  -2  -5  13        1.23       15.10      5.76 o 
  -1  -5  13       71.50       89.23     11.16 o 
   0  -5  13       10.66       21.88      8.18 o 
   1  -5  13      105.27      106.54     14.94 o 
   2  -5  13       35.36       49.98     11.53 o 
   3  -5  13        0.21        2.95      8.85 o 
   4  -5  13       62.55       65.60     17.94 o 
   5  -5  13        5.05       -2.95     10.81 o 
   6  -5  13       99.79       78.62     21.87 o 
   7  -5  13       22.44       23.19     16.46 o 
  -6  -4  13        2.03       -6.59      6.59 o 
  -5  -4  13       43.56       76.65     16.09 o 
  -4  -4  13        9.53       -3.62     12.90 o 
  -3  -4  13      116.24      125.19     21.99 o 
  -2  -4  13        1.39        5.65      4.44 o 
  -1  -4  13       13.50       10.02      5.40 o 
   0  -4  13       39.62       31.36      7.01 o 
   1  -4  13        3.17        9.04     15.72 o 
   2  -4  13      169.59      147.60     17.63 o 
   3  -4  13       43.95       53.81     16.46 o 
   4  -4  13       42.30       44.96     15.48 o 
   5  -4  13        0.06       -2.70      7.86 o 
   6  -4  13        5.88       14.25     12.53 o 
   7  -4  13       69.66       96.56     24.08 o 
  -6  -3  13        0.53        1.08      6.50 o 
  -5  -3  13       32.89       25.96     13.51 o 
  -4  -3  13        5.72        4.83      6.23 o 
  -3  -3  13       11.89       12.88      7.37 o 
  -2  -3  13       13.94       12.31      5.55 o 
  -1  -3  13      246.34      246.04     16.85 o 
   0  -3  13       62.27       78.36     10.04 o 
   1  -3  13        0.09       -5.37      6.51 o 
   2  -3  13      377.80      405.16     38.58 o 
   3  -3  13      132.58      110.57     21.13 o 
   4  -3  13      280.27      291.89     35.38 o 
   5  -3  13        0.78       11.55     11.79 o 
   6  -3  13       41.77       25.31     12.53 o 
   7  -3  13        4.65        4.18      6.14 o 
   8  -3  13        0.31        0.51      7.35 o 
  -7  -2  13        6.68       15.70      9.50 o 
  -6  -2  13        8.51        7.56     13.51 o 
  -5  -2  13       60.80       85.91     15.32 o 
  -4  -2  13       32.87       42.74     30.71 o 
  -3  -2  13      114.93      119.25     18.06 o 
  -2  -2  13       12.08       19.16      4.70 o 
  -1  -2  13       20.44       11.32      5.91 o 
   0  -2  13      458.00      480.79     22.78 o 
   1  -2  13       18.40       13.72      3.50 o 
   2  -2  13      530.06      544.23     43.24 o 
   3  -2  13      110.76       92.14     19.66 o 
   4  -2  13      253.40      288.94     34.64 o 
   5  -2  13      261.05      246.44     34.15 o 
   6  -2  13        9.10       20.64     11.79 o 
   7  -2  13        1.04       -7.62     11.06 o 
   8  -2  13       16.37       19.98     10.56 o 
  -7  -1  13        0.10       15.88      9.44 o 
  -6  -1  13        8.22        9.35      6.40 o 
  -5  -1  13        2.56       21.49      8.94 o 
  -4  -1  13       40.29       44.18     11.55 o 
  -3  -1  13       33.14       46.85     16.09 o 
  -2  -1  13       68.48       76.74      9.19 o 
  -1  -1  13        3.26        2.20      3.81 o 
   0  -1  13      162.98      145.75     12.75 o 
   1  -1  13       11.60       13.61      3.28 o 
   2  -1  13        3.19        0.27      2.91 o 
   3  -1  13       64.98       56.51     16.22 o 
   4  -1  13       34.02       13.02      7.62 o 
   5  -1  13        0.33       15.48     11.30 o 
   6  -1  13       29.83       27.52     12.53 o 
   7  -1  13       30.15       16.71     12.29 o 
   8  -1  13        9.00       11.83     11.18 o 
  -7   0  13       10.35       13.72      7.94 o 
  -6   0  13       11.01       16.98     12.41 o 
  -5   0  13      118.54      111.84     16.41 o 
  -4   0  13       17.12       21.13      7.26 o 
  -3   0  13      472.59      471.16     24.12 o 
  -2   0  13       98.89       91.79      9.86 o 
  -1   0  13        3.29        3.95      3.97 o 
   0   0  13     1587.66     1567.11     38.54 o 
   1   0  13        7.14        6.39      3.10 o 
   2   0  13      276.14      295.41     16.19 o 
   3   0  13      509.68      545.95     43.24 o 
   4   0  13      708.32      656.27     50.37 o 
   5   0  13        2.14        0.00      6.39 o 
   6   0  13       38.66       64.62     17.69 o 
   7   0  13       39.03       30.71     12.53 o 
   8   0  13        6.64       14.25      8.32 o 
  -7   1  13        0.15       -8.26      8.26 o 
  -6   1  13        1.65       -1.92      6.51 o 
  -5   1  13        2.28        1.94      5.08 o 
  -4   1  13      108.44      129.51     15.94 o 
  -3   1  13      344.26      371.80     18.69 o 
  -2   1  13      105.43      113.82     10.41 o 
  -1   1  13        2.61        5.06      3.90 o 
   0   1  13      104.31       97.13      9.79 o 
   1   1  13      460.01      490.53     20.20 o 
   2   1  13       65.16       57.61      7.63 o 
   3   1  13       14.14       19.75     11.92 o 
   4   1  13       10.83        5.66      5.38 o 
   5   1  13      108.16      128.26     23.83 o 
   6   1  13      174.67      229.98     32.19 o 
   7   1  13      175.49      130.22     25.31 o 
   8   1  13        0.80        8.65      8.23 o 
  -7   2  13       42.76       42.51     16.22 o 
  -6   2  13        1.64       -1.47     11.18 o 
  -5   2  13        1.45       -2.48     13.76 o 
  -4   2  13       17.23       33.24      8.49 o 
  -3   2  13       22.56       21.76      6.57 o 
  -2   2  13      904.41      939.16     29.27 o 
  -1   2  13       73.95       82.07      8.96 o 
   0   2  13      967.14      951.73     28.96 o 
   1   2  13       22.19       22.09      4.98 o 
   2   2  13      303.84      274.91     15.76 o 
   3   2  13       18.22       17.02      4.89 o 
   4   2  13      210.12      216.50     19.69 o 
   5   2  13      133.81      132.93     16.76 o 
   6   2  13       46.46       35.87     13.02 o 
   7   2  13        0.00        4.18      7.62 o 
   8   2  13        8.66       13.51      9.09 o 
  -7   3  13        2.86        9.09     10.32 o 
  -6   3  13        7.18       -8.11      9.34 o 
  -5   3  13       22.69        9.34     11.30 o 
  -4   3  13        2.21       20.03      6.76 o 
  -3   3  13      506.86      490.23     18.90 o 
  -2   3  13        6.45       14.40      4.13 o 
  -1   3  13      347.59      327.20     14.76 o 
   0   3  13      329.63      350.13     22.67 o 
   1   3  13      542.41      553.97     22.27 o 
   2   3  13      154.89      145.24     11.79 o 
   3   3  13      455.94      460.73     21.11 o 
   4   3  13       43.16       34.57     13.64 o 
   5   3  13       10.79       25.63     12.90 o 
   6   3  13       55.80       44.32     10.63 o 
   7   3  13        0.50       11.81      9.58 o 
   8   3  13        7.65       -1.97      6.08 o 
  -7   4  13       12.95        8.85      8.35 o 
  -6   4  13       16.34       10.81     13.51 o 
  -5   4  13        6.40        8.11      7.62 o 
  -4   4  13       18.92        5.41      9.58 o 
  -3   4  13       46.48       50.96      9.62 o 
  -2   4  13      397.88      381.86     17.70 o 
  -1   4  13      106.67       99.58     12.84 o 
   0   4  13      234.84      239.89     12.35 o 
   1   4  13        0.48        0.20      2.19 o 
   2   4  13       54.16       72.02      8.55 o 
   3   4  13     1369.19     1286.33     34.76 o 
   4   4  13      152.99      110.87     15.04 o 
   5   4  13       11.96       21.44      8.38 o 
   6   4  13       28.01       30.08      8.00 o 
   7   4  13       26.26       20.97      7.97 o 
   8   4  13        0.74        1.34      4.67 o 
  -6   5  13       23.67        7.86     10.57 o 
  -5   5  13       12.09       18.43     10.57 o 
  -4   5  13       19.06       23.01     10.32 o 
  -3   5  13       49.65       61.05     11.30 o 
  -2   5  13      375.56      356.95     24.70 o 
  -1   5  13       38.26       34.84      8.68 o 
   0   5  13       57.31       64.12      8.23 o 
   1   5  13        2.11        7.93      3.18 o 
   2   5  13       47.73       51.10      6.16 o 
   3   5  13      424.53      430.23     17.10 o 
   4   5  13      407.71      381.68     27.80 o 
   5   5  13      119.31       88.26     14.68 o 
   6   5  13       39.99       54.86     21.74 o 
   7   5  13        0.40        2.90      5.92 o 
   8   5  13        1.04       -6.71     16.58 o 
  -6   6  13        0.46        9.83     12.29 o 
  -5   6  13       74.59       76.17     21.87 o 
  -4   6  13      104.59      102.53     15.32 o 
  -3   6  13       27.19       27.46      7.97 o 
  -2   6  13       58.69       72.42     15.72 o 
  -1   6  13      260.28      264.54     21.41 o 
   0   6  13       14.05       15.94      4.94 o 
   1   6  13        5.54        7.75      4.32 o 
   2   6  13       11.75       10.00      3.91 o 
   3   6  13      233.98      238.80     16.88 o 
   4   6  13       70.48       65.32     12.55 o 
   5   6  13        6.50        0.31      5.30 o 
   6   6  13       19.16        9.01     10.69 o 
   7   6  13        9.90       16.41      9.46 o 
   8   6  13        0.23        4.91      7.74 o 
  -6   7  13       29.31       36.61     17.69 o 
  -5   7  13       79.50       58.97     18.92 o 
  -4   7  13       76.78       72.72     14.74 o 
  -3   7  13        2.25       10.92      6.49 o 
  -2   7  13      235.36      210.96     30.10 o 
  -1   7  13       23.15       42.18      9.72 o 
   0   7  13       55.06       68.43      8.68 o 
   1   7  13       78.23       90.37      9.59 o 
   2   7  13       23.36       29.54      7.77 o 
   3   7  13        8.57       21.10      6.94 o 
   4   7  13       59.51       69.12     10.42 o 
   5   7  13        8.22        4.96      7.03 o 
   6   7  13        0.08        5.70     14.00 o 
   7   7  13       10.92        1.93      6.94 o 
  -5   8  13       28.17       -1.72      9.09 o 
  -4   8  13        5.55       20.81      8.60 o 
  -3   8  13       98.86      104.19     15.51 o 
  -2   8  13       20.00       19.82     14.00 o 
  -1   8  13       60.06       41.99     10.06 o 
   0   8  13       12.79        9.56      4.26 o 
   1   8  13        0.10        4.16      6.02 o 
   2   8  13       54.82       51.21     10.92 o 
   3   8  13        3.26        5.47      7.99 o 
   4   8  13        0.21        0.42      6.10 o 
   5   8  13        1.09        4.53      4.62 o 
   6   8  13        2.12        2.81      5.37 o 
   7   8  13        0.40        5.11      6.38 o 
  -4   9  13        1.93        2.33      5.43 o 
  -3   9  13        3.04       -3.70      5.00 o 
  -2   9  13       68.07       65.05     13.03 o 
  -1   9  13       15.12       39.04     10.06 o 
   0   9  13        0.23        5.16      4.23 o 
   1   9  13       11.81       22.91      7.86 o 
   2   9  13        5.95       16.44      6.72 o 
   3   9  13        4.31        2.51      9.58 o 
   4   9  13       13.00       11.10      5.04 o 
   5   9  13       12.72        9.82      6.08 o 
   6   9  13       10.52       19.13      9.26 o 
  -4  10  13        3.86        6.55      6.94 o 
  -3  10  13        0.72       -2.45      5.72 o 
  -2  10  13        1.45        4.10      5.16 o 
  -1  10  13        0.05       -3.93      7.86 o 
   0  10  13        2.02       15.33      7.90 o 
   1  10  13       29.86       26.31      8.11 o 
   2  10  13       12.68        4.71      6.05 o 
   3  10  13        9.16       24.89     18.80 o 
   4  10  13       10.22       24.63     15.11 o 
   5  10  13        3.97        7.77      6.08 o 
  -2  11  13        1.01        2.80      7.07 o 
  -1  11  13       30.39       47.91     19.90 o 
   0  11  13        8.69       10.96     10.44 o 
   1  11  13        3.08       11.15      8.09 o 
   2  11  13       12.75       19.20      7.91 o 
   3  11  13       52.36       63.60     13.99 o 
   4  11  13        7.30        3.02      6.38 o 
   0  12  13       13.88        3.23      9.71 o 
   1  12  13        2.67        3.34      9.46 o 
   2  12  13        2.84       20.45      8.52 o 
   0  -9  14        5.92        2.76      4.73 o 
   1  -9  14        6.47       22.58     21.38 o 
   2  -9  14        1.05       22.60     13.51 o 
  -2  -8  14        4.05       -4.42      8.85 o 
  -1  -8  14        1.69        3.54     14.74 o 
   0  -8  14        0.35       14.65      9.83 o 
   1  -8  14        2.66        9.16     12.78 o 
   2  -8  14       33.93       26.76     10.51 o 
   3  -8  14        0.19        0.00     12.29 o 
   4  -8  14        0.01       -0.74     11.55 o 
  -4  -7  14       10.79       -9.74     21.01 o 
  -3  -7  14        5.96       19.35      8.73 o 
  -2  -7  14        2.62        7.62     12.04 o 
  -1  -7  14        9.63       29.32     10.39 o 
   0  -7  14       25.34       13.88      7.81 o 
   1  -7  14        0.15       23.16      9.71 o 
   2  -7  14       36.77       30.49     15.48 o 
   3  -7  14        3.63        6.14      9.83 o 
   4  -7  14        7.52       23.83     15.23 o 
   5  -7  14       17.42      -11.79     11.79 o 
  -4  -6  14        1.71        7.56      6.69 o 
  -3  -6  14       16.24       43.44     11.03 o 
  -2  -6  14        3.75        2.44     14.00 o 
  -1  -6  14       10.01       15.15      9.34 o 
   0  -6  14       90.08       86.30     26.17 o 
   1  -6  14       57.86       80.88     14.22 o 
   2  -6  14       24.08       19.86      9.95 o 
   3  -6  14        6.30       13.27     11.79 o 
   4  -6  14       70.49       98.28     24.82 o 
   5  -6  14        2.87       30.47     17.69 o 
   6  -6  14        0.13        7.13     12.53 o 
  -5  -5  14       24.77       63.80     15.45 o 
  -4  -5  14        5.42       17.42      9.03 o 
  -3  -5  14       25.27       33.63     12.29 o 
  -2  -5  14        2.96        2.47     10.57 o 
  -1  -5  14       41.02       64.97     14.22 o 
   0  -5  14        8.45        5.60      6.47 o 
   1  -5  14       14.68       14.32      7.46 o 
   2  -5  14      150.51      124.36     31.82 o 
   3  -5  14        9.29      -10.81     11.79 o 
   4  -5  14        0.24       -2.21      7.86 o 
   5  -5  14       12.38       22.36     14.00 o 
   6  -5  14       32.56       13.27     12.29 o 
   7  -5  14        3.37       17.94     14.74 o 
  -5  -4  14        7.77        8.53      6.42 o 
  -4  -4  14        9.32       13.58      9.24 o 
  -3  -4  14        1.75        2.21      6.60 o 
  -2  -4  14       42.18       38.70      7.78 o 
  -1  -4  14        5.89        8.21      9.01 o 
   0  -4  14       63.27       68.64     10.21 o 
   1  -4  14       40.80       19.32      8.07 o 
   2  -4  14      159.67      190.17     28.26 o 
   3  -4  14       12.22       29.73     13.27 o 
   4  -4  14       56.78       50.61     17.44 o 
   5  -4  14       13.20       15.48     12.78 o 
   6  -4  14        1.13       -9.83     10.32 o 
   7  -4  14        0.11       24.32     11.55 o 
  -6  -3  14        0.32        1.44      7.99 o 
  -5  -3  14       18.14       40.09     10.98 o 
  -4  -3  14        2.34       11.62      6.88 o 
  -3  -3  14       17.80       31.30      9.76 o 
  -2  -3  14        9.96       20.44      6.42 o 
  -1  -3  14      248.45      227.29     16.96 o 
   0  -3  14       13.53       17.71      5.69 o 
   1  -3  14        5.03        0.68      6.51 o 
   2  -3  14       20.84       11.30      8.11 o 
   3  -3  14       16.93       37.35     12.53 o 
   4  -3  14       16.58       15.48      9.34 o 
   5  -3  14        0.86        6.39     12.04 o 
   6  -3  14       10.21       17.20      9.83 o 
   7  -3  14        0.02       21.62     13.76 o 
  -6  -2  14        5.77        8.50      8.97 o 
  -5  -2  14       20.23       22.06     21.99 o 
  -4  -2  14       42.85       58.81     12.80 o 
  -3  -2  14       21.31       49.67     12.05 o 
  -2  -2  14      187.74      165.37     16.37 o 
  -1  -2  14        0.09        5.44      4.68 o 
   0  -2  14      270.25      280.07     18.30 o 
   1  -2  14      124.03      141.56     13.08 o 
   2  -2  14      146.30      164.62     25.06 o 
   3  -2  14        8.35       14.25      9.09 o 
   4  -2  14       51.16       78.13     20.39 o 
   5  -2  14       14.50       33.91     15.97 o 
   6  -2  14       16.38       17.44     13.51 o 
   7  -2  14        0.13      -11.55     11.55 o 
   8  -2  14        0.01        8.48      8.25 o 
  -6  -1  14        0.11       -8.18      8.18 o 
  -5  -1  14        9.26       16.20      8.08 o 
  -4  -1  14      107.29      111.31     16.68 o 
  -3  -1  14      500.60      518.12     32.56 o 
  -2  -1  14        2.52        1.21      3.01 o 
  -1  -1  14       11.26        7.16      4.82 o 
   0  -1  14       43.63       45.50      7.99 o 
   1  -1  14      226.62      244.58     12.93 o 
   2  -1  14       16.37        8.59      4.15 o 
   3  -1  14       89.15       83.29     18.43 o 
   4  -1  14       23.00       17.69     10.57 o 
   5  -1  14        0.41       -1.72      6.14 o 
   6  -1  14       18.75       31.45     14.99 o 
   7  -1  14        3.65       28.75     14.00 o 
   8  -1  14       17.09       19.56      9.09 o 
  -6   0  14       14.08       31.00     10.38 o 
  -5   0  14       49.80       62.37     12.84 o 
  -4   0  14      115.10      129.93     16.68 o 
  -3   0  14      216.14      257.83     23.02 o 
  -2   0  14      303.76      327.96     18.66 o 
  -1   0  14       78.51       98.36     10.23 o 
   0   0  14     1106.23     1084.74     34.07 o 
   1   0  14       74.52       64.80      7.23 o 
   2   0  14       86.79       74.52      8.64 o 
   3   0  14       64.16       51.01     10.04 o 
   4   0  14      405.35      438.33     41.77 o 
   5   0  14        9.46       14.00     12.53 o 
   6   0  14       79.54       63.88     19.16 o 
   7   0  14       14.41       13.02     11.55 o 
   8   0  14        0.71       -3.36     10.44 o 
  -6   1  14       12.08        4.06      7.25 o 
  -5   1  14       12.27       19.78      9.79 o 
  -4   1  14       66.58       62.05     11.61 o 
  -3   1  14        5.47       11.39      4.10 o 
  -2   1  14      138.78      127.22     11.70 o 
  -1   1  14        0.24        0.05      3.48 o 
   0   1  14      217.92      187.71     13.87 o 
   1   1  14      605.39      639.93     23.78 o 
   2   1  14      655.59      644.53     25.07 o 
   3   1  14     3282.54     3293.42     72.83 o 
   4   1  14        0.03       -9.69     21.13 o 
   5   1  14      421.64      529.73     47.91 o 
   6   1  14        5.72        9.83      9.34 o 
   7   1  14       10.76       17.44     11.06 o 
   8   1  14       13.19       19.17     14.62 o 
  -6   2  14       32.99       28.26     14.74 o 
  -5   2  14       59.59       53.03     12.00 o 
  -4   2  14       11.13       10.74      6.38 o 
  -3   2  14       12.70        8.40      9.25 o 
  -2   2  14      773.03      703.36     29.03 o 
  -1   2  14      146.66      156.12     12.37 o 
   0   2  14      433.69      441.73     20.69 o 
   1   2  14       85.88       86.94      9.36 o 
   2   2  14       32.01       29.86      5.80 o 
   3   2  14      262.46      266.46     16.75 o 
   4   2  14      540.80      499.56     30.64 o 
   5   2  14        0.01        0.19      7.00 o 
   6   2  14        4.84        7.56     16.09 o 
   7   2  14       67.86       56.27     19.90 o 
   8   2  14        0.04        7.49      7.07 o 
  -6   3  14        0.21       11.06     14.25 o 
  -5   3  14       22.40       19.66     11.30 o 
  -4   3  14        0.94        1.72      7.37 o 
  -3   3  14       28.11       20.25      5.83 o 
  -2   3  14        0.77        1.85      3.70 o 
  -1   3  14      183.32      173.54     12.86 o 
   0   3  14      128.05      154.09     15.89 o 
   1   3  14      440.35      422.16     25.80 o 
   2   3  14      178.18      171.31     13.40 o 
   3   3  14       20.33       24.12      6.03 o 
   4   3  14      900.08      854.91     40.44 o 
   5   3  14       43.16       54.04     11.26 o 
   6   3  14        2.04       10.20      6.78 o 
   7   3  14       13.05       18.40      9.32 o 
   8   3  14        0.09        1.02      5.24 o 
  -6   4  14        0.55       14.74     13.02 o 
  -5   4  14       38.49       47.42     17.94 o 
  -4   4  14        1.37        4.91      8.60 o 
  -3   4  14        4.88       18.41      7.13 o 
  -2   4  14        9.68       11.30      5.39 o 
  -1   4  14       23.02       19.72      6.59 o 
   0   4  14       84.08       76.20      9.29 o 
   1   4  14       39.73       38.29      8.44 o 
   2   4  14      118.13      136.72     11.93 o 
   3   4  14        0.76        3.78      4.11 o 
   4   4  14      128.42      150.01     18.14 o 
   5   4  14        3.22        2.36      5.73 o 
   6   4  14        0.03        2.11      6.89 o 
   7   4  14       12.23        6.29      6.09 o 
   8   4  14        0.57       -0.33      5.53 o 
  -6   5  14       68.35       71.50     23.34 o 
  -5   5  14        5.15       -4.18      8.60 o 
  -4   5  14        7.37       23.34     12.53 o 
  -3   5  14       80.75       89.75     13.17 o 
  -2   5  14      128.38      136.93     20.27 o 
  -1   5  14      128.36      126.93     14.85 o 
   0   5  14      142.56      190.14     18.43 o 
   1   5  14       58.59       51.76      6.43 o 
   2   5  14      392.01      379.39     14.96 o 
   3   5  14       27.64       19.52      4.88 o 
   4   5  14        0.01       -1.47      6.54 o 
   5   5  14      175.19      140.90     31.57 o 
   6   5  14       11.14        3.87     24.08 o 
   7   5  14        0.11        5.90      5.36 o 
   8   5  14       36.66       51.01     12.94 o 
  -6   6  14        1.30       -3.44     10.32 o 
  -5   6  14        7.34        9.34     14.25 o 
  -4   6  14       46.90       40.43      9.54 o 
  -3   6  14      161.51      142.11     17.23 o 
  -2   6  14        4.00       -4.83      4.83 o 
  -1   6  14       50.86       43.95      9.98 o 
   0   6  14       14.64       14.53      6.47 o 
   1   6  14       17.69       12.55      3.70 o 
   2   6  14       12.91       10.06      4.40 o 
   3   6  14       99.53       95.17     10.50 o 
   4   6  14        5.41       -2.89      8.48 o 
   5   6  14        4.38        9.77      7.08 o 
   6   6  14       24.08       14.95      6.40 o 
   7   6  14        1.10       20.42      9.93 o 
  -5   7  14       53.10       73.46     22.11 o 
  -4   7  14      101.52      100.01     16.01 o 
  -3   7  14        7.60       26.83     20.39 o 
  -2   7  14        1.87       10.02      6.67 o 
  -1   7  14        0.71       -2.08      6.51 o 
   0   7  14        7.94        3.25      4.18 o 
   1   7  14      437.50      414.28     20.47 o 
   2   7  14        1.81        3.89      6.63 o 
   3   7  14       13.89        4.07      5.41 o 
   4   7  14       11.34        1.93      4.58 o 
   5   7  14       66.84       55.22     12.68 o 
   6   7  14        8.51        0.95      5.55 o 
   7   7  14       49.11       57.77     12.99 o 
  -5   8  14        3.57       51.60     19.90 o 
  -4   8  14       10.24        5.53      6.36 o 
  -3   8  14       89.07       98.89     15.63 o 
  -2   8  14        0.05       -6.22     13.64 o 
  -1   8  14        0.51        3.32      4.68 o 
   0   8  14       71.84       85.45     10.10 o 
   1   8  14        0.02       16.16      7.00 o 
   2   8  14       43.14       58.47     11.26 o 
   3   8  14        0.88       17.09      6.91 o 
   4   8  14        5.99       10.62      5.46 o 
   5   8  14       74.79      104.61     16.81 o 
   6   8  14        1.51        5.75      7.69 o 
   7   8  14       29.71       29.31     10.70 o 
  -4   9  14       18.12       25.04      9.26 o 
  -3   9  14       36.80       33.05     10.63 o 
  -2   9  14        0.11       -2.40      4.86 o 
  -1   9  14       30.27       37.18      9.69 o 
   0   9  14        0.64       -3.21      5.39 o 
   1   9  14       34.94       40.20      9.88 o 
   2   9  14        0.11        3.23      5.47 o 
   3   9  14        2.35        5.89      5.98 o 
   4   9  14       13.97       18.09     12.65 o 
   5   9  14        0.03       -3.76      4.38 o 
   6   9  14        0.05       -2.05      5.65 o 
  -3  10  14        8.20        8.05      6.54 o 
  -2  10  14        2.57       -4.89      6.30 o 
  -1  10  14        7.60       14.79      7.77 o 
   0  10  14        1.08       -2.31     10.07 o 
   1  10  14        2.82       13.93      7.49 o 
   2  10  14        6.87       13.25      5.23 o 
   3  10  14       29.87       38.99     11.46 o 
   4  10  14        9.02        5.56     11.18 o 
   5  10  14       49.64       31.75      9.86 o 
  -2  11  14       18.78       11.10      6.99 o 
  -1  11  14        9.29       -6.63      9.09 o 
   0  11  14        9.91       16.14      8.64 o 
   1  11  14        7.12       -1.19     11.79 o 
   2  11  14        0.38        3.33      9.95 o 
   3  11  14       21.32       25.05      9.28 o 
   4  11  14        1.23        3.51     16.95 o 
  -1  -8  15       17.81       29.45     10.18 o 
   0  -8  15       15.16       20.29     12.78 o 
   1  -8  15       42.44       33.45     14.25 o 
   2  -8  15       20.10       14.25     11.79 o 
   3  -8  15       30.69      -10.07     12.53 o 
  -3  -7  15        0.93        1.50      6.55 o 
  -2  -7  15        9.36       28.01     16.95 o 
  -1  -7  15       64.17       60.01     12.40 o 
   0  -7  15       10.10       18.14      8.72 o 
   1  -7  15        2.39        7.76     14.00 o 
   2  -7  15        5.41        9.72     12.53 o 
   3  -7  15       87.16       74.94     21.87 o 
   4  -7  15        1.76        3.93     10.57 o 
  -4  -6  15        2.09        5.97      7.82 o 
  -3  -6  15       26.09       20.53      7.62 o 
  -2  -6  15       11.72       24.08     10.42 o 
  -1  -6  15        0.09        5.17      9.58 o 
   0  -6  15       59.39       35.15     10.73 o 
   1  -6  15       36.13       26.40     11.10 o 
   2  -6  15       13.63       22.08      9.54 o 
   3  -6  15        3.33       15.23     14.99 o 
   4  -6  15        5.35        2.21     10.57 o 
   5  -6  15        3.51       -2.70     10.32 o 
  -4  -5  15        0.06       10.08      8.47 o 
  -3  -5  15      167.38      202.99     23.96 o 
  -2  -5  15        0.18        2.06      8.97 o 
  -1  -5  15       13.05       19.15      6.59 o 
   0  -5  15       27.09       19.26      8.09 o 
   1  -5  15      167.97      174.72     20.35 o 
   2  -5  15        2.46        2.70      6.88 o 
   3  -5  15       50.93       31.20     13.27 o 
   4  -5  15        0.04        1.72     10.07 o 
   5  -5  15        0.23       -3.69      7.62 o 
   6  -5  15        0.98       -5.90     10.07 o 
  -5  -4  15       42.89       59.72     13.82 o 
  -4  -4  15        4.66        4.01     10.44 o 
  -3  -4  15       32.27       49.40     15.97 o 
  -2  -4  15       67.33       75.24     13.98 o 
  -1  -4  15        0.03        3.23      4.99 o 
   0  -4  15        8.27        5.24      5.49 o 
   1  -4  15        0.07        2.20      6.33 o 
   2  -4  15        1.32       -1.97      7.37 o 
   3  -4  15       10.66        5.65     10.57 o 
   4  -4  15       49.29       30.71     14.00 o 
   5  -4  15        7.29       39.31     15.48 o 
   6  -4  15        8.10        8.35     12.78 o 
   7  -4  15        1.93        3.69      8.11 o 
  -5  -3  15       11.66       23.94      9.36 o 
  -4  -3  15       18.37        7.84     18.80 o 
  -3  -3  15       71.00       66.15     13.71 o 
  -2  -3  15      199.19      226.72     17.25 o 
  -1  -3  15       28.03       27.01      6.72 o 
   0  -3  15        0.74        2.49      5.32 o 
   1  -3  15        1.51        4.71      6.37 o 
   2  -3  15       16.59       -0.25      9.09 o 
   3  -3  15        4.71       -4.91      9.58 o 
   4  -3  15        1.69       21.62     13.02 o 
   5  -3  15        6.73        1.23      6.63 o 
   6  -3  15        2.22        7.37      7.86 o 
   7  -3  15       19.07       40.05     20.15 o 
  -6  -2  15        7.56        0.47      5.97 o 
  -5  -2  15        0.92       13.05      9.71 o 
  -4  -2  15      169.52      148.12     20.05 o 
  -3  -2  15       19.38       21.75      7.61 o 
  -2  -2  15      871.47      856.34     32.24 o 
  -1  -2  15      208.88      219.01     16.64 o 
   0  -2  15       35.47       42.12      8.43 o 
   1  -2  15       86.24       64.26     12.54 o 
   2  -2  15      169.35      155.77     24.82 o 
   3  -2  15      132.72      140.30     25.55 o 
   4  -2  15       68.68       88.45     21.87 o 
   5  -2  15       15.50       13.76     12.53 o 
   6  -2  15       21.06        6.63     10.81 o 
   7  -2  15       69.26       83.78     21.87 o 
  -6  -1  15        9.18       34.12     11.96 o 
  -5  -1  15        1.17        6.94      6.84 o 
  -4  -1  15        1.75       16.52      7.86 o 
  -3  -1  15       85.66       63.50     15.97 o 
  -2  -1  15      120.24       94.33     10.74 o 
  -1  -1  15        0.06        8.68      6.41 o 
   0  -1  15       41.49       43.25      7.68 o 
   1  -1  15       16.16       18.17      5.65 o 
   2  -1  15      528.70      508.26     22.88 o 
   3  -1  15      123.15      141.09     15.70 o 
   4  -1  15      549.84      606.39     53.07 o 
   5  -1  15       70.28       89.19     22.11 o 
   6  -1  15        1.09       35.87     16.95 o 
   7  -1  15       37.55       44.47     17.69 o 
   8  -1  15       19.30       24.10     10.34 o 
  -6   0  15        0.00        3.09     12.29 o 
  -5   0  15        0.28        7.67      8.08 o 
  -4   0  15      142.16      142.55     18.80 o 
  -3   0  15       64.56       70.27     17.69 o 
  -2   0  15       12.46        8.89      4.28 o 
  -1   0  15      503.29      516.98     24.49 o 
   0   0  15      157.02      142.63     13.24 o 
   1   0  15     1110.77     1186.04     32.99 o 
   2   0  15      378.93      311.91     17.94 o 
   3   0  15        9.54       11.31      6.16 o 
   4   0  15       24.63       22.42      8.42 o 
   5   0  15       24.77       41.52     14.50 o 
   6   0  15        5.96        2.70      6.39 o 
   7   0  15       76.68       81.33     22.11 o 
   8   0  15        3.86       -6.95      8.97 o 
  -6   1  15       50.57       31.78     22.97 o 
  -5   1  15        2.79        8.13     20.52 o 
  -4   1  15       14.06       20.14      7.77 o 
  -3   1  15        1.59       12.14      6.25 o 
  -2   1  15       28.39       28.57      6.15 o 
  -1   1  15       83.63       74.52      9.40 o 
   0   1  15       12.46       16.73      5.94 o 
   1   1  15      154.07      170.23     12.98 o 
   2   1  15      666.31      716.47     27.37 o 
   3   1  15      518.40      512.92     30.07 o 
   4   1  15        0.70        9.21      6.57 o 
   5   1  15        0.65        8.76     10.93 o 
   6   1  15        7.97       36.36     15.23 o 
   7   1  15       37.49       35.14     16.22 o 
   8   1  15        0.69        0.21      6.47 o 
  -6   2  15        0.01        3.44     14.00 o 
  -5   2  15        0.27       15.07      7.73 o 
  -4   2  15       11.98       20.26      8.42 o 
  -3   2  15       13.23        9.10      3.75 o 
  -2   2  15       51.63       57.99      8.13 o 
  -1   2  15      142.66      168.67     15.03 o 
   0   2  15       59.32       68.75      8.78 o 
   1   2  15      441.35      431.07     20.95 o 
   2   2  15       54.01       63.72      8.60 o 
   3   2  15        0.10        8.87      4.85 o 
   4   2  15      221.75      169.07     18.76 o 
   5   2  15        4.32       16.96     10.57 o 
   6   2  15        3.34       12.34      7.08 o 
   7   2  15        0.06        4.46      8.60 o 
   8   2  15        8.65       10.80      6.51 o 
  -6   3  15       13.30       12.04      9.83 o 
  -5   3  15       52.60       92.38     25.31 o 
  -4   3  15       21.67       62.16     20.39 o 
  -3   3  15       30.32       35.36      6.46 o 
  -2   3  15        1.73        7.55      5.11 o 
  -1   3  15       48.44       50.91      7.74 o 
   0   3  15      211.30      232.50     19.80 o 
   1   3  15       10.97        9.91     12.53 o 
   2   3  15      441.95      432.95     24.61 o 
   3   3  15      268.69      270.66     17.51 o 
   4   3  15       68.99       55.81     12.20 o 
   5   3  15        3.97        9.82      5.95 o 
   6   3  15       26.84       25.03     17.57 o 
   7   3  15       17.28       34.25     12.20 o 
   8   3  15        8.06       12.42      6.96 o 
  -6   4  15        8.32       10.57     11.55 o 
  -5   4  15       21.27       13.27     12.53 o 
  -4   4  15       64.47       71.25     20.39 o 
  -3   4  15       62.70       59.20      8.98 o 
  -2   4  15        0.30        5.29      4.43 o 
  -1   4  15      244.16      248.46     17.04 o 
   0   4  15        0.41        8.37      5.70 o 
   1   4  15      103.13       87.35     12.59 o 
   2   4  15      130.45      154.16     13.29 o 
   3   4  15      183.02      146.89     13.05 o 
   4   4  15      108.53      115.51     16.07 o 
   5   4  15       28.13       20.06      7.09 o 
   6   4  15        0.94       -0.25      5.43 o 
   7   4  15       18.59       16.83      8.11 o 
   8   4  15        2.09       13.36     10.07 o 
  -6   5  15        7.94       33.66     17.20 o 
  -5   5  15       82.62       45.70     16.71 o 
  -4   5  15        2.39       26.04     17.20 o 
  -3   5  15       54.42       50.01     22.85 o 
  -2   5  15       47.87       52.85     14.50 o 
  -1   5  15      205.91      203.99     19.72 o 
   0   5  15      256.53      284.00     22.49 o 
   1   5  15      208.60      203.52     24.94 o 
   2   5  15      165.34      144.65     15.17 o 
   3   5  15      152.71      148.04     18.63 o 
   4   5  15       13.23       10.24      7.62 o 
   5   5  15       45.49       67.28     14.50 o 
   6   5  15       21.89       31.41     17.94 o 
   7   5  15       11.50       19.27      9.59 o 
  -5   6  15       29.64       65.85     20.88 o 
  -4   6  15       15.94       -2.21      8.35 o 
  -3   6  15        0.26        9.38      5.73 o 
  -2   6  15       11.34        4.17      4.89 o 
  -1   6  15      279.65      228.44     21.26 o 
   0   6  15      106.10      125.29     15.62 o 
   1   6  15        9.27       15.35      6.40 o 
   2   6  15        9.29       11.71      5.71 o 
   3   6  15      190.99      157.57     18.73 o 
   4   6  15       13.35       10.51      6.09 o 
   5   6  15      152.47      149.32     19.88 o 
   6   6  15       33.19       43.34     12.03 o 
   7   6  15        1.91        1.52     12.04 o 
  -5   7  15       29.85       68.55     22.11 o 
  -4   7  15       42.69       51.60     19.41 o 
  -3   7  15        6.79        5.62      9.46 o 
  -2   7  15        5.64        0.16      6.63 o 
  -1   7  15       79.71       87.52     13.79 o 
   0   7  15        8.82        0.56      4.43 o 
   1   7  15       41.14       50.58     10.02 o 
   2   7  15        0.03        3.93      9.58 o 
   3   7  15       22.17       20.63      7.05 o 
   4   7  15       45.99       52.00     12.97 o 
   5   7  15        0.01       -1.52      6.17 o 
   6   7  15        0.07       -4.68      6.37 o 
   7   7  15       24.98       28.35      8.75 o 
  -4   8  15        0.36       13.36      8.24 o 
  -3   8  15       22.45       28.77      9.44 o 
  -2   8  15        9.91       11.93      6.65 o 
  -1   8  15        3.76       -0.55      9.34 o 
   0   8  15       66.21       58.42     11.33 o 
   1   8  15       33.08       31.20     14.00 o 
   2   8  15        5.95        8.31      6.17 o 
   3   8  15        7.54       -5.08      5.27 o 
   4   8  15        0.75        3.14      4.71 o 
   5   8  15        3.52        1.84      5.90 o 
   6   8  15       37.25       29.08     18.80 o 
  -3   9  15        6.11       25.00      9.76 o 
  -2   9  15       11.93        9.32      6.61 o 
  -1   9  15        0.22       -2.03      5.82 o 
   0   9  15        2.20      -12.78     12.78 o 
   1   9  15        2.86        3.69      8.60 o 
   2   9  15        8.21        5.14      5.90 o 
   3   9  15       14.02       18.50      8.62 o 
   4   9  15        0.22       -1.86     15.36 o 
   5   9  15       26.60       31.74      8.49 o 
  -2  10  15        9.16        0.95      6.14 o 
  -1  10  15       89.39      115.23     26.04 o 
   0  10  15       29.27       -1.23      9.09 o 
   1  10  15        9.34       24.08     11.55 o 
   2  10  15        3.07        1.11      6.39 o 
   3  10  15        5.39        7.57      5.77 o 
   4  10  15       27.52       23.94      9.51 o 
  -1  11  15       29.11       47.67     19.66 o 
   0  11  15        4.24        1.97     10.32 o 
   1  11  15        5.49       25.06     15.72 o 
   2  11  15        0.90        8.86      7.21 o 
   3  11  15       39.18       38.95     12.78 o 
  -2  -7  16       53.65       57.49     20.39 o 
  -1  -7  16        3.93       27.52     17.44 o 
   0  -7  16        6.39        7.76      6.54 o 
   1  -7  16       18.22       22.46     10.21 o 
   2  -7  16       27.90       14.25     11.79 o 
   3  -7  16        0.07       -7.13      7.13 o 
  -3  -6  16        1.29        9.35     10.07 o 
  -2  -6  16       82.95      110.89     29.73 o 
  -1  -6  16        0.75        6.68      5.95 o 
   0  -6  16        1.92        9.41      7.86 o 
   1  -6  16       52.97       70.97     27.52 o 
   2  -6  16       50.03       28.75     13.02 o 
   3  -6  16        0.33       -0.98      8.11 o 
   4  -6  16        0.33       -5.90     12.04 o 
   5  -6  16        5.14       -6.14     15.72 o 
  -4  -5  16       33.66       12.91      8.23 o 
  -3  -5  16       10.11       15.49      8.23 o 
  -2  -5  16        8.16        7.70      7.31 o 
  -1  -5  16       19.57        5.65      6.54 o 
   0  -5  16       16.88       16.43      7.64 o 
   1  -5  16        6.37       -0.56      7.18 o 
   2  -5  16       68.42       63.39     19.41 o 
   3  -5  16        0.14       -0.98      8.11 o 
   4  -5  16       24.04       14.99      9.83 o 
   5  -5  16        0.11       -7.62     11.06 o 
   6  -5  16        0.02        0.25     14.25 o 
  -4  -4  16       47.34       40.16     12.38 o 
  -3  -4  16      197.89      183.47     27.76 o 
  -2  -4  16        1.27        1.58      7.08 o 
  -1  -4  16       94.20       79.94     11.68 o 
   0  -4  16       77.82       82.90     19.90 o 
   1  -4  16        3.60       -0.62      5.72 o 
   2  -4  16        9.55       11.30     10.32 o 
   3  -4  16        1.56        3.93      8.60 o 
   4  -4  16       35.31       32.43     16.95 o 
   5  -4  16       34.68       64.13     20.39 o 
   6  -4  16        2.19        2.70     11.06 o 
  -5  -3  16        0.92        6.97      6.82 o 
  -4  -3  16        2.94        5.09     13.64 o 
  -3  -3  16       56.74       51.47     12.94 o 
  -2  -3  16       26.08       55.03     13.67 o 
  -1  -3  16       15.62        4.15      4.58 o 
   0  -3  16       32.27       31.41      7.00 o 
   1  -3  16       42.63       48.68     10.86 o 
   2  -3  16       31.65       37.35     13.02 o 
   3  -3  16       86.01       79.12     21.38 o 
   4  -3  16       75.54       50.12     18.18 o 
   5  -3  16       10.48       21.87     13.27 o 
   6  -3  16        0.01        9.58     11.30 o 
   7  -3  16        6.88        0.00     10.57 o 
  -5  -2  16        0.02        2.85     12.29 o 
  -4  -2  16        9.83       13.91      8.19 o 
  -3  -2  16      104.36      123.46     17.54 o 
  -2  -2  16        2.29        8.82      7.44 o 
  -1  -2  16       16.34       19.16      8.03 o 
   0  -2  16        3.95        4.14      4.71 o 
   1  -2  16      291.47      310.85     20.92 o 
   2  -2  16       14.86        7.37      8.85 o 
   3  -2  16       52.94       68.06     18.43 o 
   4  -2  16      112.00       65.11     19.41 o 
   5  -2  16       78.11       68.06     19.90 o 
   6  -2  16        1.16        8.60     10.57 o 
   7  -2  16        1.93       -9.83     13.02 o 
  -5  -1  16       48.65       66.04     36.73 o 
  -4  -1  16        0.06       -4.81      7.02 o 
  -3  -1  16       33.76       20.48      8.32 o 
  -2  -1  16       15.77        8.94      4.51 o 
  -1  -1  16        0.71        6.63      4.96 o 
   0  -1  16       34.53       34.19      7.07 o 
   1  -1  16       18.83       26.17      6.35 o 
   2  -1  16      164.77      141.89     17.19 o 
   3  -1  16      125.19      126.22     14.95 o 
   4  -1  16      214.36      237.35     34.15 o 
   5  -1  16      115.47      136.61     28.50 o 
   6  -1  16        4.31       39.56     16.95 o 
   7  -1  16        1.38       19.90     13.76 o 
  -5   0  16       10.14       17.73     14.74 o 
  -4   0  16       46.55       70.03     13.36 o 
  -3   0  16       17.96       37.06     10.50 o 
  -2   0  16       58.62       61.35      9.17 o 
  -1   0  16       27.60       47.66      8.17 o 
   0   0  16      236.19      251.20     17.75 o 
   1   0  16        0.13        1.93      4.78 o 
   2   0  16       73.97       87.74     10.04 o 
   3   0  16      207.97      212.52     19.78 o 
   4   0  16       96.91      119.70     17.32 o 
   5   0  16      131.28      140.54     27.76 o 
   6   0  16       14.60       12.29     10.07 o 
   7   0  16        0.06       17.20     12.53 o 
  -6   1  16       30.67        4.67     12.53 o 
  -5   1  16        4.76        4.15      7.25 o 
  -4   1  16       34.66       29.56      9.54 o 
  -3   1  16       22.81       16.88     15.48 o 
  -2   1  16        2.85        7.35      4.27 o 
  -1   1  16      166.65      172.83     15.15 o 
   0   1  16      126.91      133.63     13.85 o 
   1   1  16        0.02       -3.34      3.34 o 
   2   1  16       52.29       55.56      8.05 o 
   3   1  16        0.47        2.74      5.66 o 
   4   1  16        9.82       23.91      8.42 o 
   5   1  16        5.09        9.94      7.94 o 
   6   1  16        8.43       14.01      8.48 o 
   7   1  16       21.68       30.71     14.25 o 
  -6   2  16       14.56       37.59     17.44 o 
  -5   2  16       32.66       33.66     16.22 o 
  -4   2  16       69.71       78.67     15.60 o 
  -3   2  16       53.09       38.14      9.83 o 
  -2   2  16       13.56       21.39      5.79 o 
  -1   2  16       38.40       28.59      6.14 o 
   0   2  16       28.06       24.39      7.45 o 
   1   2  16       18.82       28.11      8.32 o 
   2   2  16        1.79        3.12      3.93 o 
   3   2  16      104.09      116.39     11.99 o 
   4   2  16        0.42        1.87      6.63 o 
   5   2  16        3.68       10.00      6.55 o 
   6   2  16        0.62        5.65      8.69 o 
   7   2  16        2.36        3.98      6.95 o 
   8   2  16        3.79        5.13     18.30 o 
  -5   3  16        8.97        7.62     12.04 o 
  -4   3  16       14.24       12.53      9.83 o 
  -3   3  16       33.59       19.16     10.57 o 
  -2   3  16       26.57       31.97      6.47 o 
  -1   3  16       97.72       97.58     10.71 o 
   0   3  16       46.38       36.85      8.86 o 
   1   3  16       60.43       53.00      9.72 o 
   2   3  16      426.90      445.55     22.76 o 
   3   3  16       24.39       24.55      6.20 o 
   4   3  16      225.45      225.40     22.14 o 
   5   3  16        4.46        0.00      9.21 o 
   6   3  16        1.82       -5.90      5.90 o 
   7   3  16       36.44       47.74     12.84 o 
  -5   4  16       17.23        9.83     14.25 o 
  -4   4  16       22.61       49.14     20.64 o 
  -3   4  16        1.66       -3.11      3.95 o 
  -2   4  16        1.16        2.00      4.41 o 
  -1   4  16      169.10      159.33     17.54 o 
   0   4  16      138.59      121.58     18.92 o 
   1   4  16        9.45       13.42      8.60 o 
   2   4  16       42.78       36.65      7.39 o 
   3   4  16       65.94       75.68     10.05 o 
   4   4  16        0.05        3.49      6.25 o 
   5   4  16        0.00        0.96      6.91 o 
   6   4  16        6.16       12.24      7.77 o 
   7   4  16        2.49        5.68      5.77 o 
  -5   5  16        1.46        5.41     11.06 o 
  -4   5  16        5.06       14.99     11.30 o 
  -3   5  16       32.71       36.95      6.93 o 
  -2   5  16        3.88       -0.02      4.69 o 
  -1   5  16       22.33       12.41      9.99 o 
   0   5  16       84.44       84.70     10.68 o 
   1   5  16       67.32      112.60     23.83 o 
   2   5  16       28.17       39.40      8.95 o 
   3   5  16        0.77       14.34      7.32 o 
   4   5  16       14.49       21.58      7.44 o 
   5   5  16       23.30       45.39     12.23 o 
   6   5  16       11.29       21.71      9.59 o 
   7   5  16        4.57       23.02      9.74 o 
  -5   6  16       15.17        9.09     10.57 o 
  -4   6  16       14.68       12.78     10.32 o 
  -3   6  16        3.39        3.78      5.65 o 
  -2   6  16       14.26       13.59      9.71 o 
  -1   6  16       29.88       22.07      8.85 o 
   0   6  16        1.86        6.79     12.29 o 
   1   6  16        5.26        1.85      5.64 o 
   2   6  16       16.41       23.59     11.06 o 
   3   6  16       53.45       57.99     16.09 o 
   4   6  16       23.44       32.58     15.72 o 
   5   6  16       13.68       15.96      7.90 o 
   6   6  16       10.36       15.91      6.54 o 
   7   6  16        7.27       -0.90      6.25 o 
  -4   7  16       81.00      100.98     26.78 o 
  -3   7  16       15.33       32.70     19.29 o 
  -2   7  16       48.17       39.67     10.38 o 
  -1   7  16        0.12       -3.97      5.20 o 
   0   7  16        0.92        4.94      5.66 o 
   1   7  16       89.29       62.70     11.61 o 
   2   7  16        2.87       28.75     14.00 o 
   3   7  16        2.73       -8.85      9.58 o 
   4   7  16        0.01        3.78      5.77 o 
   5   7  16       32.01       18.01     18.67 o 
   6   7  16       29.25       30.36     14.50 o 
  -4   8  16       30.76       30.22     14.74 o 
  -3   8  16       12.40       18.00     16.09 o 
  -2   8  16        9.99        4.13     12.53 o 
  -1   8  16       23.31       19.06      8.94 o 
   0   8  16        0.56       -0.80      7.49 o 
   1   8  16        1.53        0.25      9.09 o 
   2   8  16       16.75       10.81      9.09 o 
   3   8  16       36.90       62.16     19.90 o 
   4   8  16        6.43        2.46      9.58 o 
   5   8  16       14.98       12.12     29.36 o 
   6   8  16        0.01        3.92      5.80 o 
  -3   9  16        6.58        8.31      8.25 o 
  -2   9  16        8.42       10.11     10.57 o 
  -1   9  16        1.40       -3.04      6.79 o 
   0   9  16       53.68       68.06     19.66 o 
   1   9  16        7.93       22.36     14.99 o 
   2   9  16       55.14       97.79     24.57 o 
   3   9  16       15.84       29.48     15.72 o 
   4   9  16        4.43        6.44      6.82 o 
   5   9  16        1.34        3.44      9.09 o 
  -1  10  16        1.15       -4.67      8.85 o 
   0  10  16        5.51      -13.51     13.51 o 
   1  10  16       19.18        8.60     12.04 o 
   2  10  16       18.47       55.53     19.66 o 
   3  10  16       10.49       17.94     13.27 o 
   4  10  16        0.02       11.55     14.00 o 
   0  -7  17        0.07       -0.06      6.35 o 
   1  -7  17       28.79       42.78     12.16 o 
   2  -7  17        1.37       -6.14      9.34 o 
  -2  -6  17       42.26       68.33     15.93 o 
  -1  -6  17        4.20        4.18      8.85 o 
   0  -6  17        0.60       -0.93      6.41 o 
   1  -6  17        0.75        6.21      6.83 o 
   2  -6  17       15.03        7.37      9.09 o 
   3  -6  17        2.42       -8.60     11.55 o 
   4  -6  17        3.58        5.41      8.11 o 
  -3  -5  17        1.95       -3.53     14.25 o 
  -2  -5  17        5.42        6.47     12.29 o 
  -1  -5  17      162.59      202.57     18.76 o 
   0  -5  17        0.04       -2.49      6.38 o 
   1  -5  17        3.37        0.03      6.31 o 
   2  -5  17       45.86       30.96     14.00 o 
   3  -5  17        0.29       -6.39     10.32 o 
   4  -5  17       67.78       56.76     18.92 o 
   5  -5  17       10.07       14.50     14.50 o 
  -4  -4  17        1.18        0.48      8.22 o 
  -3  -4  17        8.49       11.73      8.48 o 
  -2  -4  17       29.86       55.36     14.44 o 
  -1  -4  17       23.28       24.33      7.99 o 
   0  -4  17        5.95        8.13      6.38 o 
   1  -4  17       23.61       16.72      7.56 o 
   2  -4  17       45.79       75.43     21.62 o 
   3  -4  17       87.18      117.20     24.82 o 
   4  -4  17       35.85       57.25     20.39 o 
   5  -4  17       92.44       95.82     24.08 o 
   6  -4  17        0.34      -13.51     13.51 o 
  -4  -3  17        6.28        2.25      6.82 o 
  -3  -3  17       64.41       71.67     15.88 o 
  -2  -3  17        1.08        9.08      8.67 o 
  -1  -3  17       25.39       10.25      8.76 o 
   0  -3  17        4.61        8.62      7.00 o 
   1  -3  17       14.80       13.68      5.93 o 
   2  -3  17       18.12       16.22     10.81 o 
   3  -3  17       64.66       92.14     22.11 o 
   4  -3  17        2.86        0.00      8.35 o 
   5  -3  17        8.85        6.39      8.11 o 
   6  -3  17       41.57       47.67     19.66 o 
  -4  -2  17        2.65       19.44      9.38 o 
  -3  -2  17       56.52       68.86     13.62 o 
  -2  -2  17       37.32       48.72     23.46 o 
  -1  -2  17        3.47       -2.47      5.13 o 
   0  -2  17       58.39       74.95     10.79 o 
   1  -2  17        0.27       -1.56      4.99 o 
   2  -2  17       21.43       40.79     14.74 o 
   3  -2  17      140.38      156.76     29.24 o 
   4  -2  17       49.19       68.80     19.90 o 
   5  -2  17      193.41      301.97     41.03 o 
   6  -2  17        8.44        7.86     12.04 o 
  -5  -1  17        1.16      -12.07     31.08 o 
  -4  -1  17        1.51        4.91      7.59 o 
  -3  -1  17       53.19       66.25     13.71 o 
  -2  -1  17       73.04       85.66     14.37 o 
  -1  -1  17       59.02       63.07      9.90 o 
   0  -1  17      256.49      263.72     19.46 o 
   1  -1  17        5.10        8.51      5.95 o 
   2  -1  17       38.47       44.23     14.00 o 
   3  -1  17       69.03       79.85     20.39 o 
   4  -1  17      184.63      225.24     21.90 o 
   5  -1  17        8.82       19.41     13.02 o 
   6  -1  17       48.07       73.22     23.59 o 
   7  -1  17        2.88       -8.60     12.04 o 
  -5   0  17       22.26       10.65      8.08 o 
  -4   0  17        0.61       23.04      9.74 o 
  -3   0  17      122.17      109.67     17.11 o 
  -2   0  17       52.73       75.12     10.20 o 
  -1   0  17       87.68       71.04     10.11 o 
   0   0  17       95.53      110.21     12.62 o 
   1   0  17        3.90        6.01      6.23 o 
   2   0  17        1.74        5.96      5.65 o 
   3   0  17      143.71      163.01     17.71 o 
   4   0  17      168.49      187.77     20.28 o 
   5   0  17       21.17       12.72      6.91 o 
   6   0  17        1.26        2.70     11.30 o 
   7   0  17        0.00       -7.13     12.04 o 
  -5   1  17        2.30        0.06     14.13 o 
  -4   1  17        4.83       14.67      9.67 o 
  -3   1  17       20.47       14.95      5.86 o 
  -2   1  17       12.35        9.67      4.08 o 
  -1   1  17       22.23       21.20      6.31 o 
   0   1  17       47.97       50.33      8.52 o 
   1   1  17        4.08        9.53      5.72 o 
   2   1  17       33.55       34.90      6.52 o 
   3   1  17        0.57       -2.47      5.02 o 
   4   1  17       70.07       75.44     13.75 o 
   5   1  17       73.86       71.26     13.74 o 
   6   1  17        1.28        2.94     10.57 o 
   7   1  17        0.08       10.64      7.74 o 
  -5   2  17       12.96       12.04     13.27 o 
  -4   2  17       64.57      101.23     25.31 o 
  -3   2  17        1.06        0.43     13.88 o 
  -2   2  17        0.55       -0.15      5.18 o 
  -1   2  17        9.72       15.29      5.37 o 
   0   2  17        0.25        3.92      6.58 o 
   1   2  17       43.25       46.76      9.90 o 
   2   2  17       31.75       30.11      6.88 o 
   3   2  17       28.38       29.33      6.94 o 
   4   2  17        3.25       -4.69     11.67 o 
   5   2  17       16.80       15.74      7.79 o 
   6   2  17       62.97       59.05     15.72 o 
   7   2  17        0.08        0.20     11.55 o 
  -5   3  17       11.34       13.51     15.48 o 
  -4   3  17        3.01       -5.16      7.86 o 
  -3   3  17       23.61       25.80     11.30 o 
  -2   3  17       29.43       19.80      8.23 o 
  -1   3  17       55.54       63.01      8.81 o 
   0   3  17       46.10       37.53     14.13 o 
   1   3  17        0.08        7.51      9.71 o 
   2   3  17        6.05        4.39      4.24 o 
   3   3  17       83.79       91.74     15.31 o 
   4   3  17       12.15       21.61     15.60 o 
   5   3  17       36.46       54.08     12.39 o 
   6   3  17       38.64       38.31     11.20 o 
   7   3  17        0.17       -2.83      5.95 o 
  -5   4  17        0.48       15.48     15.23 o 
  -4   4  17        8.21        3.19     10.07 o 
  -3   4  17       53.73       55.04     18.92 o 
  -2   4  17       25.63       18.76      9.83 o 
  -1   4  17        0.65        3.41      9.46 o 
   0   4  17       18.22       15.53      7.36 o 
   1   4  17        0.19       -2.90      4.50 o 
   2   4  17       15.06       12.34     12.78 o 
   3   4  17        0.05       -1.00      5.50 o 
   4   4  17       12.63       25.18      9.36 o 
   5   4  17       14.60       18.78      8.00 o 
   6   4  17        1.37        1.93      7.13 o 
   7   4  17        0.19       15.37      8.73 o 
  -4   5  17       42.22       60.93     20.64 o 
  -3   5  17       36.43       25.06      8.15 o 
  -2   5  17      130.23      136.51     13.93 o 
  -1   5  17       19.86       35.10     10.16 o 
   0   5  17       13.92       15.28      6.84 o 
   1   5  17       76.23       93.75     14.16 o 
   2   5  17       10.83        4.82      5.16 o 
   3   5  17        2.12        9.48      6.47 o 
   4   5  17        0.01        9.75      6.00 o 
   5   5  17       12.24       21.83     10.44 o 
   6   5  17       15.46        8.60      8.85 o 
   7   5  17        3.96       11.87      6.77 o 
  -4   6  17        1.26        2.70      9.09 o 
  -3   6  17        4.55       11.00     11.06 o 
  -2   6  17        7.78       14.84      8.11 o 
  -1   6  17       14.66       12.54      5.53 o 
   0   6  17        2.66        3.53      4.21 o 
   1   6  17        9.25       10.36      6.67 o 
   2   6  17        0.97       10.57     11.79 o 
   3   6  17       19.92       21.24     10.81 o 
   4   6  17       12.46       14.58      9.13 o 
   5   6  17        2.78        8.84      7.90 o 
   6   6  17        3.09        2.33      5.91 o 
  -4   7  17        1.77        8.11     10.57 o 
  -3   7  17        0.42       10.82      7.73 o 
  -2   7  17       45.57       50.22     13.02 o 
  -1   7  17        0.00        6.87      7.03 o 
   0   7  17      131.36      158.03     18.40 o 
   1   7  17       68.68       57.25     18.18 o 
   2   7  17       98.19      127.88     18.90 o 
   3   7  17       14.52       29.98     14.74 o 
   4   7  17        0.58       -4.05      7.12 o 
   5   7  17        1.07       -4.17      6.35 o 
   6   7  17        0.48       15.19     17.20 o 
  -3   8  17        0.08       13.25      6.92 o 
  -2   8  17        0.08       -1.35      4.52 o 
  -1   8  17        0.30       -1.19      4.58 o 
   0   8  17        8.73       18.93      7.86 o 
   1   8  17        8.67       11.55     10.32 o 
   2   8  17        3.07       -8.11     11.55 o 
   3   8  17       11.18       16.40      8.41 o 
   4   8  17        1.11       -8.11      8.60 o 
   5   8  17        2.24       -1.43     12.65 o 
  -2   9  17        0.29       -1.75      6.15 o 
  -1   9  17        3.38       -7.94      7.94 o 
   0   9  17       37.70       20.88      9.58 o 
   1   9  17       75.60       90.42     24.08 o 
   2   9  17        1.74       -2.95      9.09 o 
   3   9  17        0.98        2.46      9.09 o 
   4   9  17        9.56      -11.06     11.79 o 
   0  10  17        0.89       -5.65      7.62 o 
   1  10  17        8.66       17.20     11.06 o 
   2  10  17       15.80       -1.47      8.35 o 
   3  10  17        0.19       -3.44     10.07 o 
   0  -6  18        0.01       -1.84     19.16 o 
   1  -6  18       20.35       20.37     11.55 o 
   2  -6  18        0.27      -12.29     12.29 o 
  -2  -5  18       56.95       47.42     21.74 o 
  -1  -5  18        4.58       20.45     11.54 o 
   0  -5  18       13.85        4.82      7.86 o 
   1  -5  18        5.16       19.56      8.74 o 
   2  -5  18        3.08       28.01     13.27 o 
   3  -5  18       28.82       36.86     16.46 o 
   4  -5  18       11.49       10.32     11.06 o 
  -3  -4  18        6.25       17.71     10.69 o 
  -2  -4  18       13.45       44.92     13.75 o 
  -1  -4  18       31.78       15.48      6.78 o 
   0  -4  18        2.21        0.02      7.47 o 
   1  -4  18       25.04       23.06     11.79 o 
   2  -4  18        3.63        2.46     10.07 o 
   3  -4  18       78.57      116.95     25.80 o 
   4  -4  18      110.69      133.91     29.98 o 
   5  -4  18        1.63       30.71     18.92 o 
  -3  -3  18       73.70       93.04     17.72 o 
  -2  -3  18        1.93        2.01     12.04 o 
  -1  -3  18       67.88       98.65     13.26 o 
   0  -3  18        7.10        6.35      4.74 o 
   1  -3  18       17.27        3.92      6.75 o 
   2  -3  18        0.11       -4.18     10.81 o 
   3  -3  18       10.68       -7.13     13.51 o 
   4  -3  18        9.14        7.62     12.29 o 
   5  -3  18       12.89       34.15     17.94 o 
  -4  -2  18       29.45       31.39     10.21 o 
  -3  -2  18        0.80        4.29      7.09 o 
  -2  -2  18       15.54       21.43     10.14 o 
  -1  -2  18       96.64      111.99     15.99 o 
   0  -2  18       40.40       36.72      8.26 o 
   1  -2  18       62.35       74.34     11.56 o 
   2  -2  18        0.16       -6.14     10.07 o 
   3  -2  18        5.42        5.16     10.81 o 
   4  -2  18       29.25       32.43     14.00 o 
   5  -2  18       13.95        1.23      9.83 o 
   6  -2  18       39.17       66.83     24.32 o 
  -4  -1  18        0.28       11.56      8.08 o 
  -3  -1  18        1.12       -3.16      6.40 o 
  -2  -1  18       68.88       72.81     14.33 o 
  -1  -1  18       40.44       42.78      8.87 o 
   0  -1  18       14.39       36.49      8.65 o 
   1  -1  18        4.05        6.54      5.02 o 
   2  -1  18       16.00       29.73     13.51 o 
   3  -1  18        3.57       14.74     12.29 o 
   4  -1  18       37.39       49.14     18.18 o 
   5  -1  18        0.54       19.21     11.30 o 
   6  -1  18        9.12        7.86      8.85 o 
  -4   0  18        6.07        5.40      6.99 o 
  -3   0  18       24.96       30.81     10.49 o 
  -2   0  18        0.60        5.12      8.85 o 
  -1   0  18       18.92       20.61      6.23 o 
   0   0  18        1.45        3.07      4.77 o 
   1   0  18      279.69      253.89     38.45 o 
   2   0  18        0.14        2.42      6.85 o 
   3   0  18        0.06      -11.06     11.06 o 
   4   0  18        3.17        3.78      5.35 o 
   5   0  18       33.90       52.85     12.34 o 
   6   0  18        7.75       14.53      7.40 o 
  -4   1  18        0.62        5.60     20.02 o 
  -3   1  18       63.29       70.28     14.34 o 
  -2   1  18        0.06        4.51      5.18 o 
  -1   1  18        4.12        4.33      8.77 o 
   0   1  18      158.32      168.50     15.29 o 
   1   1  18       34.34       28.01     10.44 o 
   2   1  18       28.26       60.21     12.80 o 
   3   1  18       35.53       26.61      8.39 o 
   4   1  18        0.01       -2.44      5.60 o 
   5   1  18       13.01       13.98      7.13 o 
   6   1  18        8.89       14.12      7.35 o 
   7   1  18       54.48       43.07     11.80 o 
  -4   2  18        1.67      -11.06     12.78 o 
  -3   2  18       30.02       33.70      9.82 o 
  -2   2  18        1.26       10.23      4.59 o 
  -1   2  18       91.54       99.98     15.12 o 
   0   2  18       48.06       54.19     11.26 o 
   1   2  18       51.09       56.19     11.70 o 
   2   2  18        0.16        1.81      5.65 o 
   3   2  18       23.32       18.41      7.82 o 
   4   2  18       30.22       36.46      9.37 o 
   5   2  18        3.34        3.13      7.86 o 
   6   2  18        6.36        6.74      8.60 o 
   7   2  18        0.38       16.23     10.93 o 
  -4   3  18       11.17       43.49     21.38 o 
  -3   3  18        0.36       -1.97     10.57 o 
  -2   3  18       45.43       44.82     10.85 o 
  -1   3  18       15.97       14.70      6.77 o 
   0   3  18      202.36      271.35     24.20 o 
   1   3  18       76.52       69.18     12.68 o 
   2   3  18       27.32       22.69      5.73 o 
   3   3  18       10.75       20.44      6.41 o 
   4   3  18        0.87        7.14     10.44 o 
   5   3  18       27.53       32.43     17.08 o 
   6   3  18        0.66       -1.92      6.54 o 
   7   3  18        0.01       -5.26     23.46 o 
  -4   4  18        1.66        1.72      8.60 o 
  -3   4  18       29.36       27.52     14.99 o 
  -2   4  18        3.96       10.74      5.90 o 
  -1   4  18       83.56       78.03     13.36 o 
   0   4  18       12.82       12.48      7.12 o 
   1   4  18        0.93       11.75      7.10 o 
   2   4  18        0.02        0.98      5.84 o 
   3   4  18        5.45        5.95      6.04 o 
   4   4  18        1.63        5.21      5.72 o 
   5   4  18       17.72       26.90      8.54 o 
   6   4  18        2.43       -3.01      6.86 o 
  -4   5  18        0.22        9.34      9.34 o 
  -3   5  18        0.06       16.46     11.55 o 
  -2   5  18       42.38       53.43     11.85 o 
  -1   5  18        6.89       13.44      7.64 o 
   0   5  18      197.46      168.63     19.44 o 
   1   5  18      121.51      143.07     18.28 o 
   2   5  18       70.43       55.31     12.78 o 
   3   5  18       27.67       32.24     11.18 o 
   4   5  18       48.98       52.58     12.77 o 
   5   5  18       13.03       15.22      9.02 o 
   6   5  18       15.03       22.48     11.92 o 
  -3   6  18       32.01       48.89     18.67 o 
  -2   6  18        8.10        2.78      4.52 o 
  -1   6  18        0.45        5.18      5.18 o 
   0   6  18        3.21        8.77      7.21 o 
   1   6  18        0.00        3.01     12.53 o 
   2   6  18       42.75       48.89     18.92 o 
   3   6  18        0.63       11.79     13.02 o 
   4   6  18       21.60       13.61      6.85 o 
   5   6  18       10.18       27.76     11.26 o 
   6   6  18        3.67        4.64     15.48 o 
  -3   7  18        3.74        8.60      8.11 o 
  -2   7  18       11.75       37.35     11.62 o 
  -1   7  18        7.70       -1.84      6.76 o 
   0   7  18       74.86       79.68     11.57 o 
   1   7  18        3.92        4.02      8.60 o 
   2   7  18      177.90      201.72     33.91 o 
   3   7  18        1.62        3.93     11.55 o 
   4   7  18        3.34        2.33      6.25 o 
   5   7  18       19.72       19.68     12.53 o 
  -2   8  18        2.87        7.52      6.03 o 
  -1   8  18        0.03       -1.02      7.37 o 
   0   8  18       69.23       79.85     21.87 o 
   1   8  18        5.63        3.69     10.57 o 
   2   8  18       12.61       10.57      6.82 o 
   3   8  18        0.66       26.78     15.72 o 
   4   8  18        0.18       -5.41      9.09 o 
  -1   9  18        0.10       -6.14      7.13 o 
   0   9  18        1.73       27.27     13.51 o 
   1   9  18       17.09       13.27     12.29 o 
   2   9  18       10.54       36.61     20.39 o 
   3   9  18        1.32       -4.22      8.35 o 
   0  -5  19       13.49       22.46      9.37 o 
   1  -5  19        1.39       -6.00      6.14 o 
   2  -5  19       12.36       18.18     13.27 o 
  -2  -4  19        0.13       15.04      9.32 o 
  -1  -4  19        0.29       19.32     11.44 o 
   0  -4  19        5.42       17.47     12.29 o 
   1  -4  19       56.08       61.63     15.85 o 
   2  -4  19       12.64       28.01     14.74 o 
   3  -4  19        0.07        5.90     14.25 o 
   4  -4  19       58.14       77.64     22.36 o 
  -2  -3  19       11.15       48.17     13.71 o 
  -1  -3  19        1.03       -2.90      6.65 o 
   0  -3  19       38.49       48.71     10.59 o 
   1  -3  19        4.17        2.49      6.02 o 
   2  -3  19        1.00        2.46      7.62 o 
   3  -3  19       16.43       18.43     12.78 o 
   4  -3  19        7.99       18.92     14.50 o 
   5  -3  19      141.97      155.77     33.91 o 
  -3  -2  19        6.60        8.60      9.34 o 
  -2  -2  19        0.19        5.81      8.42 o 
  -1  -2  19       17.92       15.39      6.42 o 
   0  -2  19        0.62        0.59      4.73 o 
   1  -2  19       10.06        6.79      7.86 o 
   2  -2  19        0.07       10.32      8.60 o 
   3  -2  19       41.24       32.19     14.25 o 
   4  -2  19        9.18        7.86      9.58 o 
   5  -2  19        0.01        3.93     13.76 o 
  -3  -1  19       13.13        6.75      6.57 o 
  -2  -1  19        1.60       15.38      8.02 o 
  -1  -1  19       57.02       28.42      7.00 o 
   0  -1  19        0.16        3.58      5.77 o 
   1  -1  19       22.20       11.39     15.23 o 
   2  -1  19        4.72        5.90      8.85 o 
   3  -1  19       19.43       27.52      9.83 o 
   4  -1  19        9.33       55.77     20.15 o 
   5  -1  19        5.02       -1.72     10.07 o 
   6  -1  19        5.16       17.37     10.32 o 
  -3   0  19       34.79       53.45     13.00 o 
  -2   0  19       43.40       66.20     14.50 o 
  -1   0  19       41.84       67.59     10.83 o 
   0   0  19        3.52        3.05      4.11 o 
   1   0  19      145.45      177.60     21.20 o 
   2   0  19        0.17        1.40      6.57 o 
   3   0  19       24.47       17.20     14.00 o 
   4   0  19       21.52       28.50     13.51 o 
   5   0  19        2.78        4.25      5.56 o 
   6   0  19       12.77       22.34      9.32 o 
  -4   1  19        7.07       29.73     17.69 o 
  -3   1  19       18.36       20.17      9.41 o 
  -2   1  19        8.51       29.64     10.25 o 
  -1   1  19        5.23       -0.26      4.83 o 
   0   1  19       89.72       80.64     14.99 o 
   1   1  19        3.68        0.77      4.78 o 
   2   1  19       10.29       22.33      7.50 o 
   3   1  19        6.53       33.66     16.46 o 
   4   1  19       22.82       37.28      9.85 o 
   5   1  19        1.76        2.57      5.73 o 
   6   1  19        0.52       14.94      8.64 o 
  -4   2  19        2.33       19.16     17.20 o 
  -3   2  19       49.29       71.01     20.39 o 
  -2   2  19        0.43        3.08      8.35 o 
  -1   2  19       86.64      100.81     12.40 o 
   0   2  19        2.26       10.59     13.27 o 
   1   2  19        0.07       -3.37      5.03 o 
   2   2  19       14.57       15.81      9.09 o 
   3   2  19        0.00       -2.42      8.85 o 
   4   2  19       17.09        9.95      9.34 o 
   5   2  19        1.54        3.36      7.02 o 
   6   2  19        0.06       13.86      9.12 o 
  -4   3  19        1.58        7.62     12.04 o 
  -3   3  19       10.04        1.47      7.86 o 
  -2   3  19       49.25       71.99     13.93 o 
  -1   3  19       24.93       27.92     11.92 o 
   0   3  19       78.54      115.85     16.95 o 
   1   3  19       40.01       22.12     11.67 o 
   2   3  19      190.28      192.57     29.98 o 
   3   3  19        0.54       -2.16      4.23 o 
   4   3  19       28.49       26.42      8.89 o 
   5   3  19        0.05        7.24     12.04 o 
   6   3  19       35.64       87.68     16.61 o 
  -3   4  19       20.37       14.74     12.29 o 
  -2   4  19        3.67        6.71      4.77 o 
  -1   4  19        0.11        1.21      6.85 o 
   0   4  19        6.12        2.79      5.43 o 
   1   4  19       23.02       20.77      9.83 o 
   2   4  19       27.12       31.45     15.72 o 
   3   4  19        0.23        8.77      9.34 o 
   4   4  19        6.43       19.72      9.28 o 
   5   4  19        5.32       -5.43      5.53 o 
   6   4  19        0.48        4.74     10.69 o 
  -3   5  19        0.00       17.44     14.00 o 
  -2   5  19       10.92       19.20      7.52 o 
  -1   5  19        2.51        2.54      5.72 o 
   0   5  19       36.45       58.48     16.71 o 
   1   5  19       36.16       48.87     23.22 o 
   2   5  19       44.00       44.07     10.48 o 
   3   5  19       32.85       34.15      9.90 o 
   4   5  19       37.87       46.80     11.81 o 
   5   5  19        4.25       14.64     15.23 o 
  -3   6  19       13.40        0.49      8.35 o 
  -2   6  19        0.13        5.99      7.89 o 
  -1   6  19       13.48       27.09      9.44 o 
   0   6  19        0.33        4.26      5.37 o 
   1   6  19        4.87        5.65      5.99 o 
   2   6  19       13.52       28.75     13.76 o 
   3   6  19       21.96       37.35     17.44 o 
   4   6  19        0.93        7.52      5.96 o 
   5   6  19        4.65        2.85      5.35 o 
  -2   7  19        2.64        7.52      4.78 o 
  -1   7  19        6.50       -5.67      6.10 o 
   0   7  19       41.75       49.38      9.69 o 
   1   7  19        3.73       -5.16      8.85 o 
   2   7  19        8.74       15.23     15.23 o 
   3   7  19        7.17       11.06     10.81 o 
   4   7  19        0.69       -4.91      7.86 o 
  -1   8  19        2.35        1.49      5.66 o 
   0   8  19        0.31        5.68      8.14 o 
   1   8  19        6.34       12.63      8.60 o 
   2   8  19        5.45       19.90     14.00 o 
   3   8  19       10.95       31.94     16.46 o 
   1  -4  20       14.47       17.09      8.91 o 
   2  -4  20        2.56       24.57     14.99 o 
  -1  -3  20        0.09        7.62      8.13 o 
   0  -3  20        8.73       15.95      8.98 o 
   1  -3  20        5.88       28.99     14.00 o 
   2  -3  20        0.63      -14.74     14.74 o 
   3  -3  20        0.31       11.79     11.55 o 
  -2  -2  20        0.49        7.54      8.60 o 
  -1  -2  20       38.15       31.46     10.33 o 
   0  -2  20        1.10        2.29      4.99 o 
   1  -2  20       19.73       31.01      9.83 o 
   2  -2  20       16.92        5.41     10.32 o 
   3  -2  20       33.31       34.89     18.67 o 
   4  -2  20       60.84       86.00     24.82 o 
  -2  -1  20        3.10       19.79      8.54 o 
  -1  -1  20        5.11       -4.22      5.41 o 
   0  -1  20        0.11        1.21      5.27 o 
   1  -1  20        1.05       -0.09      7.56 o 
   2  -1  20        2.55        1.72      7.86 o 
   3  -1  20       14.25       19.16     13.51 o 
   4  -1  20       13.80       32.68     16.22 o 
   5  -1  20        7.64       11.06     13.27 o 
  -3   0  20       64.14       85.45     17.13 o 
  -2   0  20        1.11        3.81      5.77 o 
  -1   0  20       98.32      102.59     13.08 o 
   0   0  20        0.22       -2.23      4.59 o 
   1   0  20       27.57       11.98      6.54 o 
   2   0  20        1.50        1.44      8.35 o 
   3   0  20       74.73       98.03     25.31 o 
   4   0  20       11.83       13.51     15.23 o 
   5   0  20        0.54        6.88     14.25 o 
  -3   1  20        5.03        7.27     13.39 o 
  -2   1  20        0.18        0.91      8.72 o 
  -1   1  20       30.35       35.73      8.42 o 
   0   1  20       85.29      101.75     37.47 o 
   1   1  20        0.60        2.64      7.86 o 
   2   1  20       24.71       27.60     10.03 o 
   3   1  20        2.36        8.35      8.35 o 
   4   1  20      177.84      234.40     38.33 o 
   5   1  20        1.40       -0.07      5.98 o 
  -3   2  20        5.54       22.85     15.23 o 
  -2   2  20       10.56       18.67     13.27 o 
  -1   2  20       40.12       43.51      8.68 o 
   0   2  20        1.34       18.57      7.49 o 
   1   2  20       27.82       19.70     22.11 o 
   2   2  20        1.88       -1.02      6.25 o 
   3   2  20        0.20       -4.67     11.55 o 
   4   2  20       29.32       32.89     10.02 o 
   5   2  20        2.32        3.16      5.69 o 
  -3   3  20       24.07       28.75     15.48 o 
  -2   3  20       90.42      132.43     28.26 o 
  -1   3  20        6.04        5.69      7.99 o 
   0   3  20       16.75       21.69      8.85 o 
   1   3  20       24.27       30.90     11.55 o 
   2   3  20       70.90       72.02     13.52 o 
   3   3  20       22.22       26.96      7.76 o 
   4   3  20        0.03       10.53      7.02 o 
   5   3  20       15.80       36.49     18.06 o 
  -2   4  20        3.10        4.18      9.09 o 
  -1   4  20        0.11        1.30      5.77 o 
   0   4  20       14.80       15.41     20.27 o 
   1   4  20        0.57        3.14     24.32 o 
   2   4  20        0.67       -7.25      7.25 o 
   3   4  20        7.67       15.37     10.57 o 
   4   4  20        0.11        7.43      7.02 o 
   5   4  20        0.07        7.69      9.95 o 
  -2   5  20        4.03       -1.33      8.97 o 
  -1   5  20       48.72       74.13     14.64 o 
   0   5  20       33.72       21.61      7.36 o 
   1   5  20       29.65       49.23     12.42 o 
   2   5  20        5.57      -14.00     14.00 o 
   3   5  20        8.20       24.08     14.50 o 
   4   5  20        6.67        6.85      6.18 o 
   5   5  20        1.80       -4.60     10.69 o 
  -1   6  20        1.25        3.14      7.99 o 
   0   6  20        5.27       15.78      8.07 o 
   1   6  20        2.18        5.42      5.13 o 
   2   6  20        0.70       -0.25     10.32 o 
   3   6  20        2.66       -0.49      9.34 o 
   4   6  20       15.87       10.72      6.32 o 
  -1   7  20        3.95        0.61     15.60 o 
   0   7  20        5.01        5.37     10.81 o 
   1   7  20        1.34       -2.70     11.06 o 
   2   7  20        0.01       -3.93      9.34 o 
   3   7  20       10.09       18.67     14.74 o 
   0  -2  21        5.24       10.05      6.05 o 
   1  -2  21       83.56       73.73     15.74 o 
   2  -2  21        6.93        7.86     14.00 o 
   3  -2  21        8.10        1.97      8.60 o 
  -1  -1  21        0.08        2.10      7.05 o 
   0  -1  21        3.53       10.20      6.37 o 
   1  -1  21        5.06        7.52      6.40 o 
   2  -1  21       49.00       53.81     18.67 o 
   3  -1  21        0.02       -0.98     10.32 o 
  -1   0  21       44.74       89.29     31.20 o 
   0   0  21        7.50       14.35      7.41 o 
   1   0  21       74.40       81.81     21.74 o 
   2   0  21       24.56       45.90     13.40 o 
   3   0  21       10.57       21.13     12.53 o 
   4   0  21        1.54        0.00      7.86 o 
  -2   1  21        0.88       -2.40      5.63 o 
  -1   1  21       26.52       21.90      6.91 o 
   0   1  21       32.52       26.52      9.63 o 
   1   1  21        7.42       11.90      6.77 o 
   2   1  21       15.96       19.78      7.30 o 
   3   1  21        3.87        8.35      9.09 o 
   4   1  21        0.02       -0.49     12.29 o 
  -2   2  21       10.64       31.20     18.43 o 
  -1   2  21        4.67       17.36      8.11 o 
   0   2  21       30.57       11.89     13.88 o 
   1   2  21        2.36       -4.25      7.00 o 
   2   2  21       10.45        1.48      6.30 o 
   3   2  21        4.88        7.13     12.78 o 
   4   2  21       19.04       17.69     12.04 o 
  -2   3  21        5.77       -1.97      7.13 o 
  -1   3  21       10.42       22.49     13.64 o 
   0   3  21        3.46       14.59     16.09 o 
   1   3  21       36.36       43.66     11.15 o 
   2   3  21        0.74       15.48      7.99 o 
   3   3  21       12.15       15.45      7.73 o 
   4   3  21       29.38       21.38     13.27 o 
  -1   4  21       26.25       11.02      7.37 o 
   0   4  21        0.00       -1.97      7.29 o 
   1   4  21        1.65       -7.13      7.13 o 
   2   4  21        0.32       11.37      7.08 o 
   3   4  21        1.39        6.88      7.62 o 
   4   4  21       16.61       19.71      8.97 o 
  -1   5  21       25.85       30.99     16.22 o 
   0   5  21        0.06        2.63     13.39 o 
   1   5  21       42.35       46.82     13.76 o 
   2   5  21        0.22        5.90      9.34 o 
   3   5  21       40.60       64.13     20.39 o 
   0   6  21        7.14        2.06      6.57 o 
   1   6  21        1.57        5.41      9.09 o 
   2   6  21       22.35       16.46     16.22 o 
   1   0  22        5.69        1.29      6.76 o 
   2   0  22       20.34       55.77     19.41 o 
   0   1  22        1.71        5.34     13.64 o 
   1   1  22       14.89       25.12     10.07 o 
   2   1  22       37.29       67.83     14.47 o 
   0   2  22       19.21       26.67     11.30 o 
   1   2  22        9.15       13.50     17.08 o 
   2   2  22       21.82       21.87      9.09 o 
   3   2  22        0.24        6.39     10.81 o 
   0   3  22        3.82        7.15      6.51 o 
   1   3  22        5.27       12.23      7.52 o 
   2   3  22       20.93       34.54     11.81 o 
   1   4  22        0.21       -2.10      5.88 o 
   2   4  22        0.03       -2.74      9.34 o 
                                                 
